# Supplementary material for: Targeting CAPON to modulate the CAPON–NOS Axis: a computational approach
Source: Comput Struct Biotechnol J. 2025 Nov 4;27:4813–24. doi: 10.1016/j.csbj.2025.11.001 (PMC12636374; doi:10.1016/j.csbj.2025.11.001)
Supplement: Supplementary file 1 — Supplementary material [file mmc1.zip › supplementary file/chem_pipeline.py]

#!/usr/bin/env python3
"""
Chemical Processing Pipeline - Unified Tool
Combines CSV preparation, conversion to SDF, filtering, and charge removal
"""

import os
import sys
import csv
import argparse
import time
import logging
from pathlib import Path
from collections import defaultdict
from typing import Tuple, Optional

import pandas as pd
from tqdm import tqdm
import multiprocessing as mp

# RDKit imports
from rdkit import Chem
from rdkit.Chem import Descriptors, Crippen, AllChem, rdMolDescriptors
from rdkit.Chem.FilterCatalog import FilterCatalog, FilterCatalogParams
from rdkit.Chem.MolStandardize import rdMolStandardize


class ChemicalPipeline:
    """Main pipeline class for chemical data processing."""
    
    def __init__(self, config: dict):
        self.config = config
        self.setup_logging()
        
    def setup_logging(self):
        """Setup logging configuration."""
        logging.basicConfig(
            level=logging.INFO,
            format='%(asctime)s - %(levelname)s - %(message)s',
            handlers=[
                logging.FileHandler('pipeline.log'),
                logging.StreamHandler()
            ]
        )
        self.logger = logging.getLogger(__name__)

    def step1_prepare_csv(self, input_file: str, output_file: str) -> bool:
        """Step 1: Clean and prepare CSV file."""
        self.logger.info(f"Step 1: Preparing CSV - {input_file} -> {output_file}")
        
        try:
            with open(input_file, 'r', encoding='utf-8', errors='ignore') as fin, \
                 open(output_file, 'w', newline='') as fout:

                writer = csv.writer(fout)
                first_line = fin.readline().strip()

                # Detect delimiter
                if '\t' in first_line:
                    delimiter = '\t'
                elif ';' in first_line:
                    delimiter = ';'
                elif ',' in first_line:
                    delimiter = ','
                else:
                    delimiter = None

                fin.seek(0)

                if delimiter:
                    reader = csv.reader(fin, delimiter=delimiter)
                else:
                    reader = (line.strip().split() for line in fin)

                for row in reader:
                    writer.writerow(row)

            self.logger.info(f"✅ CSV preparation complete: {output_file}")
            return True
            
        except Exception as e:
            self.logger.error(f"❌ CSV preparation failed: {e}")
            return False

    def step2_csv_to_sdf(self, input_csv: str, output_sdf: str, chunk_size: int = 10000) -> Tuple[int, int]:
        """Step 2: Convert CSV to SDF format."""
        self.logger.info(f"Step 2: Converting CSV to SDF - {input_csv} -> {output_sdf}")
        
        try:
            # Validate inputs
            if not os.path.exists(input_csv):
                raise FileNotFoundError(f"Input CSV file not found: {input_csv}")
            
            # Get total row count
            total_rows = sum(1 for _ in open(input_csv)) - 1
            self.logger.info(f"Total molecules to process: {total_rows}")
            
            processed_count = 0
            error_count = 0
            written_count = 0
            
            writer = Chem.SDWriter(output_sdf)
            chunk_iterator = pd.read_csv(input_csv, chunksize=chunk_size)
            
            with tqdm(total=total_rows, desc="Converting CSV to SDF", unit="mol") as pbar:
                for chunk_num, chunk in enumerate(chunk_iterator):
                    if chunk_num == 0:
                        required_cols = {'ID', 'Smiles'}
                        if not required_cols.issubset(chunk.columns):
                            missing_cols = required_cols - set(chunk.columns)
                            raise ValueError(f"CSV missing required columns: {missing_cols}")
                    
                    for idx, row in chunk.iterrows():
                        processed_count += 1
                        
                        try:
                            smiles = row['Smiles']
                            mol_id = row['ID']
                            
                            if pd.isna(smiles) or not str(smiles).strip():
                                error_count += 1
                                continue
                            
                            if pd.isna(mol_id):
                                error_count += 1
                                continue
                            
                            mol = Chem.MolFromSmiles(str(smiles).strip())
                            
                            if mol is None:
                                error_count += 1
                                continue
                            
                            mol.SetProp("ID", str(mol_id))
                            mol.SetProp("Original_SMILES", str(smiles).strip())
                            
                            writer.write(mol)
                            written_count += 1
                            
                        except Exception as e:
                            error_count += 1
                            continue
                        
                        pbar.update(1)
            
            writer.close()
            self.logger.info(f"✅ CSV to SDF conversion complete. Written: {written_count}, Errors: {error_count}")
            return written_count, error_count
            
        except Exception as e:
            self.logger.error(f"❌ CSV to SDF conversion failed: {e}")
            raise

    def init_filters(self):
        """Initialize molecular filters."""
        pains = FilterCatalog(FilterCatalogParams(FilterCatalogParams.FilterCatalogs.PAINS))
        brenk = FilterCatalog(FilterCatalogParams(FilterCatalogParams.FilterCatalogs.BRENK))
        nih = FilterCatalog(FilterCatalogParams(FilterCatalogParams.FilterCatalogs.NIH))
        return pains, brenk, nih

    def process_molecule_for_filtering(self, args):
        """Process a single molecule for filtering."""
        mol, mol_id, config = args
        pains_catalog, brenk_catalog, nih_catalog = self.init_filters()
        
        uncharger = rdMolStandardize.Uncharger()
        try:
            standardizer = rdMolStandardize.Standardizer()
            tautomer_enum = rdMolStandardize.TautomerEnumerator()
        except AttributeError:
            standardizer = None
            tautomer_enum = None

        result = {'mol_id': mol_id, 'mol': None, 'kept': False, 'reason': '', 'properties': {}}
        if mol is None:
            result['reason'] = 'Invalid molecule'
            return result

        try:
            Chem.SanitizeMol(mol)
            if standardizer:
                mol = standardizer.standardize(mol)
            mol = uncharger.uncharge(mol)
            if tautomer_enum:
                mol = tautomer_enum.Canonicalize(mol)
            if config['add_explicit_h']:
                mol = Chem.AddHs(mol)
            if config['kekulize']:
                Chem.Kekulize(mol)
        except Exception as e:
            result['reason'] = f'Standardization failed: {e}'
            return result

        # Apply filters
        try:
            if mol.GetNumAtoms() < config['min_atoms'] or mol.GetNumAtoms() > config['max_atoms']:
                result['reason'] = 'Atom count out of range'
                return result
            if not (config['formal_charge_range'][0] <= Chem.GetFormalCharge(mol) <= config['formal_charge_range'][1]):
                result['reason'] = 'Formal charge out of range'
                return result

            mw = Descriptors.MolWt(mol)
            logp = Crippen.MolLogP(mol)
            hbd = rdMolDescriptors.CalcNumHBD(mol)
            hba = rdMolDescriptors.CalcNumHBA(mol)
            tpsa = rdMolDescriptors.CalcTPSA(mol)
            rot_bonds = rdMolDescriptors.CalcNumRotatableBonds(mol)
            fsp3 = rdMolDescriptors.CalcFractionCsp3(mol)

            if config['lipinski_strict']:
                if mw > 500 or logp > 5 or hbd > 5 or hba > 10:
                    result['reason'] = 'Lipinski rule violation'
                    return result

            if config['additional_filters']:
                if rot_bonds > config['max_rotatable_bonds'] or tpsa > config['tpsa_max'] or fsp3 < 0.25:
                    result['reason'] = 'Drug-likeness violation'
                    return result

            if pains_catalog.HasMatch(mol) or brenk_catalog.HasMatch(mol) or nih_catalog.HasMatch(mol):
                result['reason'] = 'Problematic substructure'
                return result

            if config['generate_3d']:
                AllChem.EmbedMolecule(mol, randomSeed=42)
                AllChem.UFFOptimizeMolecule(mol)

            result['mol'] = mol
            result['kept'] = True
            result['reason'] = 'Passed'
            result['properties'] = {
                'MW': mw,
                'LogP': logp,
                'HBD': hbd,
                'HBA': hba,
                'TPSA': tpsa,
                'RotBonds': rot_bonds,
                'canonical_smiles': Chem.MolToSmiles(mol)
            }
            return result
        except Exception as e:
            result['reason'] = f'Filtering error: {e}'
            return result

    def step3_filter_molecules(self, input_sdf: str, output_sdf: str, log_file: str, processes: int = None) -> bool:
        """Step 3: Apply molecular filters."""
        self.logger.info(f"Step 3: Filtering molecules - {input_sdf} -> {output_sdf}")
        
        if processes is None:
            processes = max(1, mp.cpu_count() - 1)
            
        config = {
            'lipinski_strict': self.config.get('lipinski_strict', True),
            'additional_filters': self.config.get('additional_filters', True),
            'generate_3d': self.config.get('generate_3d', False),
            'remove_duplicates': self.config.get('remove_duplicates', True),
            'max_atoms': self.config.get('max_atoms', 100),
            'min_atoms': self.config.get('min_atoms', 5),
            'max_rotatable_bonds': self.config.get('max_rotatable_bonds', 10),
            'tpsa_max': self.config.get('tpsa_max', 140),
            'formal_charge_range': self.config.get('formal_charge_range', (-2, 2)),
            'add_explicit_h': self.config.get('add_explicit_h', True),
            'sanitize': True,
            'kekulize': True
        }

        try:
            writer = Chem.SDWriter(output_sdf)
            seen_smiles = set()

            with open(input_sdf, 'rb') as f:
                suppl = Chem.ForwardSDMolSupplier(f)

                with open(log_file, 'w') as log:
                    log.write("Compound_ID\tStatus\tReason\tMW\tLogP\tHBD\tHBA\tTPSA\tRotBonds\tSMILES\n")

                    def generator():
                        for i, mol in enumerate(suppl):
                            if mol is not None:
                                mol_id = mol.GetProp('_Name') if mol.HasProp('_Name') else f'Mol{i+1}'
                                yield (mol, mol_id, config)

                    with mp.get_context("fork").Pool(processes=processes) as pool:
                        for res in tqdm(pool.imap(self.process_molecule_for_filtering, generator()), 
                                      desc="Filtering molecules"):
                            if res['kept']:
                                if config['remove_duplicates']:
                                    smi = res['properties'].get('canonical_smiles', '')
                                    if smi in seen_smiles:
                                        continue
                                    seen_smiles.add(smi)
                                writer.write(res['mol'])
                                props = res['properties']
                                log.write(f"{res['mol_id']}\tKEPT\t{res['reason']}\t{props['MW']:.1f}\t{props['LogP']:.2f}\t{props['HBD']}\t{props['HBA']}\t{props['TPSA']:.1f}\t{props['RotBonds']}\t{props['canonical_smiles']}\n")
                            else:
                                log.write(f"{res['mol_id']}\tFILTERED\t{res['reason']}\t\t\t\t\t\t\t\n")

            writer.close()
            self.logger.info(f"✅ Molecular filtering complete: {output_sdf}")
            return True
            
        except Exception as e:
            self.logger.error(f"❌ Molecular filtering failed: {e}")
            return False

    def has_charge(self, mol):
        """Check if molecule has formal charge."""
        if mol is None:
            return True
        
        formal_charge = Chem.rdmolops.GetFormalCharge(mol)
        total_charge = sum(atom.GetFormalCharge() for atom in mol.GetAtoms())
        
        return formal_charge != 0 or total_charge != 0

    def step4_remove_charged(self, input_sdf: str, output_sdf: str) -> bool:
        """Step 4: Remove charged compounds."""
        self.logger.info(f"Step 4: Removing charged compounds - {input_sdf} -> {output_sdf}")
        
        try:
            supplier = Chem.ForwardSDMolSupplier(input_sdf, removeHs=False, sanitize=True)
            writer = Chem.SDWriter(output_sdf)
            
            neutral_count = 0
            charged_count = 0
            invalid_count = 0
            
            pbar = tqdm(desc="Removing charged compounds", unit="mol", ncols=100)
            
            for i, mol in enumerate(supplier):
                pbar.update(1)
                
                if mol is None:
                    invalid_count += 1
                    continue
                
                if self.has_charge(mol):
                    charged_count += 1
                    continue
                
                writer.write(mol)
                neutral_count += 1
                
                if (i + 1) % 1000 == 0:
                    pbar.set_description(f"Processed {i + 1:,} | Neutral: {neutral_count:,} | Charged: {charged_count:,}")
            
            pbar.close()
            writer.close()
            
            self.logger.info(f"✅ Charge removal complete. Neutral: {neutral_count}, Charged: {charged_count}, Invalid: {invalid_count}")
            return True
            
        except Exception as e:
            self.logger.error(f"❌ Charge removal failed: {e}")
            return False

    def run_pipeline(self, input_file: str, final_output: str = "final_output.sdf") -> bool:
        """Run the complete pipeline."""
        self.logger.info("🚀 Starting Chemical Processing Pipeline")
        
        # Define intermediate file names
        csv_prepared = f"{Path(input_file).stem}_prepared.csv"
        sdf_raw = f"{Path(input_file).stem}_raw.sdf"
        sdf_filtered = f"{Path(input_file).stem}_filtered.sdf"
        log_file = f"{Path(input_file).stem}_filtering.tsv"
        
        try:
            # Step 1: Prepare CSV
            if not self.step1_prepare_csv(input_file, csv_prepared):
                return False
            
            # Step 2: Convert to SDF
            written, errors = self.step2_csv_to_sdf(csv_prepared, sdf_raw)
            if written == 0:
                self.logger.error("No molecules were successfully converted to SDF")
                return False
            
            # Step 3: Filter molecules
            if not self.step3_filter_molecules(sdf_raw, sdf_filtered, log_file):
                return False
            
            # Step 4: Remove charged compounds
            if not self.step4_remove_charged(sdf_filtered, final_output):
                return False
            
            # Cleanup intermediate files if requested
            if self.config.get('cleanup_intermediates', False):
                for temp_file in [csv_prepared, sdf_raw, sdf_filtered]:
                    try:
                        os.remove(temp_file)
                    except:
                        pass
            
            self.logger.info(f"🎉 Pipeline completed successfully! Final output: {final_output}")
            return True
            
        except Exception as e:
            self.logger.error(f"💥 Pipeline failed: {e}")
            return False


def main():
    """Main function with command line interface."""
    parser = argparse.ArgumentParser(
        description='Chemical Processing Pipeline - Complete workflow from CSV to filtered SDF',
        formatter_class=argparse.RawDescriptionHelpFormatter,
        epilog="""
Examples:
  python pipeline.py input.csv                    # Basic usage
  python pipeline.py input.csv -o output.sdf      # Custom output
  python pipeline.py input.csv --generate-3d      # With 3D coordinates
  python pipeline.py input.csv --cleanup          # Remove intermediate files
        """
    )
    
    parser.add_argument('input', help='Input CSV file with ID and Smiles columns')
    parser.add_argument('-o', '--output', default='pipeline_output.sdf', 
                       help='Final output SDF file (default: pipeline_output.sdf)')
    parser.add_argument('--generate-3d', action='store_true', 
                       help='Generate 3D coordinates')
    parser.add_argument('--no-lipinski', action='store_false', dest='lipinski_strict',
                       help='Disable strict Lipinski rule filtering')
    parser.add_argument('--no-additional-filters', action='store_false', dest='additional_filters',
                       help='Disable additional drug-likeness filters')
    parser.add_argument('--keep-duplicates', action='store_false', dest='remove_duplicates',
                       help='Keep duplicate molecules')
    parser.add_argument('--cleanup', action='store_true', dest='cleanup_intermediates',
                       help='Remove intermediate files after completion')
    parser.add_argument('--processes', type=int, default=None,
                       help='Number of processes for parallel filtering')
    
    args = parser.parse_args()
    
    # Check RDKit availability
    try:
        from rdkit import Chem
        print("✅ RDKit successfully imported")
    except ImportError:
        print("❌ RDKit not found. Please install it with:")
        print("conda install -c conda-forge rdkit")
        sys.exit(1)
    
    # Create configuration
    config = {
        'generate_3d': args.generate_3d,
        'lipinski_strict': args.lipinski_strict,
        'additional_filters': args.additional_filters,
        'remove_duplicates': args.remove_duplicates,
        'cleanup_intermediates': args.cleanup_intermediates
    }
    
    # Run pipeline
    pipeline = ChemicalPipeline(config)
    success = pipeline.run_pipeline(args.input, args.output)
    
    sys.exit(0 if success else 1)


if __name__ == "__main__":
    main()
