# Supplementary material for: Targeting CAPON to modulate the CAPON–NOS Axis: a computational approach
Source: Comput Struct Biotechnol J. 2025 Nov 4;27:4813–24. doi: 10.1016/j.csbj.2025.11.001 (PMC12636374; doi:10.1016/j.csbj.2025.11.001)
Supplement: Supplementary file 1 — Supplementary material [file mmc1.zip › supplementary file/consensus_ranker_viz.py]

import pandas as pd
import numpy as np
from scipy import stats
import matplotlib.pyplot as plt
import seaborn as sns
import warnings
warnings.filterwarnings('ignore')

# Set publication-quality plotting style
plt.style.use('seaborn-v0_8-darkgrid')
sns.set_palette("husl")
plt.rcParams['figure.dpi'] = 300
plt.rcParams['savefig.dpi'] = 300
plt.rcParams['font.size'] = 10
plt.rcParams['figure.figsize'] = (10, 6)

def calculate_percentile_rank(series):
    """Convert values to percentile ranks (0-100, lower is better)"""
    return stats.rankdata(series, method='average') / len(series) * 100

def method_1_zscore_average(df, gscore_col, mmgbsa_col):
    """Method 1: Simple Z-score averaging (equal weights)"""
    df['gscore_z'] = stats.zscore(df[gscore_col])
    df['mmgbsa_z'] = stats.zscore(df[mmgbsa_col])
    df['consensus_zscore'] = (df['gscore_z'] + df['mmgbsa_z']) / 2
    return df

def method_2_percentile_average(df, gscore_col, mmgbsa_col):
    """Method 2: Percentile rank averaging (more robust to outliers)"""
    df['gscore_percentile'] = calculate_percentile_rank(df[gscore_col])
    df['mmgbsa_percentile'] = calculate_percentile_rank(df[mmgbsa_col])
    df['consensus_percentile'] = (df['gscore_percentile'] + df['mmgbsa_percentile']) / 2
    return df

def method_3_weighted_average(df, gscore_col, mmgbsa_col, gscore_weight=0.4, mmgbsa_weight=0.6):
    """Method 3: Weighted Z-score (MMGBSA typically more accurate, so higher weight)"""
    df['gscore_z'] = stats.zscore(df[gscore_col])
    df['mmgbsa_z'] = stats.zscore(df[mmgbsa_col])
    df['consensus_weighted'] = (gscore_weight * df['gscore_z'] + 
                                 mmgbsa_weight * df['mmgbsa_z'])
    return df

def method_4_pareto_optimal(df, gscore_col, mmgbsa_col):
    """Method 4: Pareto ranking (identifies non-dominated solutions)"""
    def is_dominated(row, df, gscore_col, mmgbsa_col):
        better = ((df[gscore_col] <= row[gscore_col]) & 
                  (df[mmgbsa_col] <= row[mmgbsa_col]) &
                  ((df[gscore_col] < row[gscore_col]) | 
                   (df[mmgbsa_col] < row[mmgbsa_col])))
        return better.any()
    
    pareto_rank = []
    remaining_df = df.copy()
    rank = 1
    
    while len(remaining_df) > 0 and rank < 100:
        non_dominated_mask = ~remaining_df.apply(
            lambda row: is_dominated(row, remaining_df, gscore_col, mmgbsa_col), 
            axis=1
        )
        
        non_dominated_indices = remaining_df[non_dominated_mask].index
        for idx in non_dominated_indices:
            pareto_rank.append((idx, rank))
        
        remaining_df = remaining_df[~non_dominated_mask]
        rank += 1
    
    pareto_df = pd.DataFrame(pareto_rank, columns=['index', 'pareto_rank'])
    df = df.merge(pareto_df.set_index('index'), left_index=True, right_index=True, how='left')
    df['pareto_rank'].fillna(rank, inplace=True)
    return df

def method_5_strict_cutoff(df, gscore_col, mmgbsa_col, 
                           gscore_cutoff=-6.0, mmgbsa_cutoff=-40.0):
    """Method 5: Apply strict cutoffs, then rank by sum of normalized scores"""
    passed = df[(df[gscore_col] <= gscore_cutoff) & 
                (df[mmgbsa_col] <= mmgbsa_cutoff)].copy()
    
    if len(passed) == 0:
        print(f"\nWarning: No compounds pass strict cutoffs (gscore≤{gscore_cutoff}, MMGBSA≤{mmgbsa_cutoff})")
        print("Relaxing cutoffs to top 30%...")
        gscore_cutoff = df[gscore_col].quantile(0.3)
        mmgbsa_cutoff = df[mmgbsa_col].quantile(0.3)
        passed = df[(df[gscore_col] <= gscore_cutoff) & 
                    (df[mmgbsa_col] <= mmgbsa_cutoff)].copy()
    
    if len(passed) > 0:
        passed['gscore_z'] = stats.zscore(passed[gscore_col])
        passed['mmgbsa_z'] = stats.zscore(passed[mmgbsa_col])
        passed['consensus_strict'] = (passed['gscore_z'] + passed['mmgbsa_z']) / 2
        df = df.merge(passed[['consensus_strict']], left_index=True, right_index=True, how='left')
    else:
        df['consensus_strict'] = np.nan
    
    return df, len(passed)

def create_visualizations(df, gscore_col, mmgbsa_col, output_prefix='figures'):
    """Generate comprehensive visualization suite"""
    
    print("\nGenerating visualizations...")
    
    # Figure 1: Score distributions
    fig, axes = plt.subplots(2, 2, figsize=(12, 10))
    
    # Histogram of Glide scores
    axes[0, 0].hist(df[gscore_col], bins=50, color='steelblue', alpha=0.7, edgecolor='black')
    axes[0, 0].axvline(df[gscore_col].median(), color='red', linestyle='--', 
                       label=f'Median: {df[gscore_col].median():.2f}')
    axes[0, 0].set_xlabel('Glide Docking Score (kcal/mol)')
    axes[0, 0].set_ylabel('Frequency')
    axes[0, 0].set_title('Distribution of Glide Docking Scores')
    axes[0, 0].legend()
    axes[0, 0].grid(alpha=0.3)
    
    # Histogram of MMGBSA scores
    axes[0, 1].hist(df[mmgbsa_col], bins=50, color='coral', alpha=0.7, edgecolor='black')
    axes[0, 1].axvline(df[mmgbsa_col].median(), color='red', linestyle='--',
                       label=f'Median: {df[mmgbsa_col].median():.2f}')
    axes[0, 1].set_xlabel('MMGBSA dG Bind (kcal/mol)')
    axes[0, 1].set_ylabel('Frequency')
    axes[0, 1].set_title('Distribution of MMGBSA dG Bind')
    axes[0, 1].legend()
    axes[0, 1].grid(alpha=0.3)
    
    # Box plots comparison
    box_data = [df[gscore_col].dropna(), df[mmgbsa_col].dropna()]
    bp = axes[1, 0].boxplot(box_data, labels=['Glide Score', 'MMGBSA dG'],
                            patch_artist=True, showmeans=True)
    for patch, color in zip(bp['boxes'], ['steelblue', 'coral']):
        patch.set_facecolor(color)
        patch.set_alpha(0.7)
    axes[1, 0].set_ylabel('Energy (kcal/mol)')
    axes[1, 0].set_title('Score Distributions Comparison')
    axes[1, 0].grid(alpha=0.3, axis='y')
    
    # Correlation between scores
    axes[1, 1].scatter(df[gscore_col], df[mmgbsa_col], alpha=0.5, s=20, c='purple')
    axes[1, 1].set_xlabel('Glide Docking Score (kcal/mol)')
    axes[1, 1].set_ylabel('MMGBSA dG Bind (kcal/mol)')
    
    # Add correlation coefficient
    corr = df[[gscore_col, mmgbsa_col]].corr().iloc[0, 1]
    axes[1, 1].text(0.05, 0.95, f'R = {corr:.3f}', 
                    transform=axes[1, 1].transAxes, 
                    verticalalignment='top',
                    bbox=dict(boxstyle='round', facecolor='wheat', alpha=0.5))
    axes[1, 1].set_title('Correlation: Glide vs MMGBSA')
    axes[1, 1].grid(alpha=0.3)
    
    plt.tight_layout()
    plt.savefig(f'{output_prefix}_1_distributions.png', bbox_inches='tight')
    print(f"  Saved: {output_prefix}_1_distributions.png")
    plt.close()
    
    # Figure 2: Pareto frontier
    fig, ax = plt.subplots(figsize=(10, 8))
    
    # Plot all compounds
    scatter = ax.scatter(df[gscore_col], df[mmgbsa_col], 
                        c=df['pareto_rank'], cmap='viridis_r',
                        s=30, alpha=0.6, edgecolors='black', linewidth=0.5)
    
    # Highlight Pareto frontier (rank 1)
    pareto_front = df[df['pareto_rank'] == 1].sort_values(gscore_col)
    ax.scatter(pareto_front[gscore_col], pareto_front[mmgbsa_col],
              c='red', s=100, marker='*', edgecolors='black', 
              linewidth=1, label='Pareto Optimal', zorder=5)
    
    # Draw Pareto frontier line
    ax.plot(pareto_front[gscore_col], pareto_front[mmgbsa_col],
           'r--', alpha=0.5, linewidth=2, zorder=4)
    
    # Highlight top 20 ensemble
    top20 = df.nsmallest(20, 'final_rank')
    ax.scatter(top20[gscore_col], top20[mmgbsa_col],
              facecolors='none', edgecolors='lime', s=200, 
              linewidth=2, label='Top 20 Ensemble', zorder=3)
    
    cbar = plt.colorbar(scatter, ax=ax)
    cbar.set_label('Pareto Rank', rotation=270, labelpad=20)
    
    ax.set_xlabel('Glide Docking Score (kcal/mol)', fontsize=12)
    ax.set_ylabel('MMGBSA dG Bind (kcal/mol)', fontsize=12)
    ax.set_title('Pareto Frontier Analysis', fontsize=14, fontweight='bold')
    ax.legend(loc='upper right')
    ax.grid(alpha=0.3)
    
    plt.tight_layout()
    plt.savefig(f'{output_prefix}_2_pareto_frontier.png', bbox_inches='tight')
    print(f"  Saved: {output_prefix}_2_pareto_frontier.png")
    plt.close()
    
    # Figure 3: Method comparison
    fig, axes = plt.subplots(2, 2, figsize=(12, 10))
    
    methods = [
        ('consensus_zscore', 'Z-score Average', axes[0, 0]),
        ('consensus_percentile', 'Percentile Average', axes[0, 1]),
        ('consensus_weighted', 'Weighted Average', axes[1, 0]),
        ('pareto_rank', 'Pareto Rank', axes[1, 1])
    ]
    
    for score_col, title, ax in methods:
        if score_col in df.columns:
            if score_col == 'pareto_rank':
                # For Pareto, show distribution of ranks
                rank_counts = df['pareto_rank'].value_counts().sort_index().head(10)
                ax.bar(rank_counts.index, rank_counts.values, color='teal', alpha=0.7, edgecolor='black')
                ax.set_xlabel('Pareto Rank')
                ax.set_ylabel('Number of Compounds')
            else:
                ax.hist(df[score_col].dropna(), bins=50, color='green', alpha=0.7, edgecolor='black')
                ax.axvline(df[score_col].median(), color='red', linestyle='--',
                          label=f'Median: {df[score_col].median():.2f}')
                ax.set_xlabel('Consensus Score')
                ax.set_ylabel('Frequency')
                ax.legend()
            
            ax.set_title(title)
            ax.grid(alpha=0.3)
    
    plt.tight_layout()
    plt.savefig(f'{output_prefix}_3_method_comparison.png', bbox_inches='tight')
    print(f"  Saved: {output_prefix}_3_method_comparison.png")
    plt.close()
    
    # Figure 4: Ranking comparison heatmap
    fig, ax = plt.subplots(figsize=(10, 8))
    
    top_n = 50
    top_compounds = df.nsmallest(top_n, 'final_rank')
    
    rank_matrix = top_compounds[['rank_zscore', 'rank_percentile', 
                                  'rank_weighted', 'rank_pareto', 'final_rank']].values
    
    im = ax.imshow(rank_matrix.T, aspect='auto', cmap='RdYlGn_r', interpolation='nearest')
    
    ax.set_yticks(range(5))
    ax.set_yticklabels(['Z-score', 'Percentile', 'Weighted', 'Pareto', 'Ensemble'])
    ax.set_xlabel('Compound Index (Top 50)', fontsize=12)
    ax.set_ylabel('Ranking Method', fontsize=12)
    ax.set_title(f'Ranking Comparison - Top {top_n} Compounds', fontsize=14, fontweight='bold')
    
    cbar = plt.colorbar(im, ax=ax)
    cbar.set_label('Rank', rotation=270, labelpad=20)
    
    plt.tight_layout()
    plt.savefig(f'{output_prefix}_4_ranking_heatmap.png', bbox_inches='tight')
    print(f"  Saved: {output_prefix}_4_ranking_heatmap.png")
    plt.close()
    
    # Figure 5: Top compounds detailed view
    fig, ax = plt.subplots(figsize=(12, 8))
    
    top20 = df.nsmallest(20, 'final_rank')
    x = np.arange(len(top20))
    width = 0.35
    
    ax.barh(x - width/2, top20[gscore_col], width, label='Glide Score', 
            color='steelblue', alpha=0.8, edgecolor='black')
    ax.barh(x + width/2, top20[mmgbsa_col], width, label='MMGBSA dG', 
            color='coral', alpha=0.8, edgecolor='black')
    
    ax.set_yticks(x)
    ax.set_yticklabels([f"Rank {int(r)}" for r in top20['final_rank']], fontsize=9)
    ax.invert_yaxis()
    ax.set_xlabel('Energy (kcal/mol)', fontsize=12)
    ax.set_ylabel('Compound Rank', fontsize=12)
    ax.set_title('Top 20 Compounds - Score Comparison', fontsize=14, fontweight='bold')
    ax.legend()
    ax.grid(alpha=0.3, axis='x')
    
    plt.tight_layout()
    plt.savefig(f'{output_prefix}_5_top20_scores.png', bbox_inches='tight')
    print(f"  Saved: {output_prefix}_5_top20_scores.png")
    plt.close()
    
    # Figure 6: Method overlap Venn-style analysis
    fig, ax = plt.subplots(figsize=(10, 6))
    
    methods_dict = {
        'Z-score': 'rank_zscore',
        'Percentile': 'rank_percentile',
        'Weighted': 'rank_weighted',
        'Pareto': 'rank_pareto',
        'Ensemble': 'final_rank'
    }
    
    overlap_matrix = np.zeros((5, 5))
    method_names = list(methods_dict.keys())
    
    for i, (name1, col1) in enumerate(methods_dict.items()):
        top20_i = set(df.nsmallest(20, col1).index)
        for j, (name2, col2) in enumerate(methods_dict.items()):
            top20_j = set(df.nsmallest(20, col2).index)
            overlap_matrix[i, j] = len(top20_i.intersection(top20_j))
    
    im = ax.imshow(overlap_matrix, cmap='YlOrRd', vmin=0, vmax=20)
    
    ax.set_xticks(range(5))
    ax.set_yticks(range(5))
    ax.set_xticklabels(method_names, rotation=45, ha='right')
    ax.set_yticklabels(method_names)
    
    for i in range(5):
        for j in range(5):
            text = ax.text(j, i, f'{int(overlap_matrix[i, j])}',
                          ha='center', va='center', color='black', fontweight='bold')
    
    ax.set_title('Method Overlap - Top 20 Compounds', fontsize=14, fontweight='bold')
    cbar = plt.colorbar(im, ax=ax)
    cbar.set_label('Number of Overlapping Compounds', rotation=270, labelpad=20)
    
    plt.tight_layout()
    plt.savefig(f'{output_prefix}_6_method_overlap.png', bbox_inches='tight')
    print(f"  Saved: {output_prefix}_6_method_overlap.png")
    plt.close()
    
    print("  All visualizations complete!")

# Main execution
print("="*80)
print("ADVANCED CONSENSUS SCORING FOR VIRTUAL SCREENING")
print("="*80)
df = pd.read_csv('CAPON_consensus_docking.csv', low_memory=False)
print(f"\nLoaded {len(df)} compounds from CAPON_consensus_docking.csv")

# Display first few column names
print("\nFirst 30 columns in the CSV:")
for i, col in enumerate(df.columns[:30], 1):
    print(f"  {i:2d}. {col}")

print("\n" + "-"*80)
print("Searching for score columns...")

# Search for Glide docking score
gscore_candidates = [col for col in df.columns if 'docking score' in col.lower()]
if not gscore_candidates:
    gscore_candidates = [col for col in df.columns if col.lower() in ['gscore', 'glide_gscore', 'docking_score']]
if not gscore_candidates:
    gscore_candidates = [col for col in df.columns if 'score' in col.lower() and 'glide' in col.lower()]

# Search for MMGBSA dG Bind
mmgbsa_candidates = [col for col in df.columns if 'dg bind' in col.lower()]
if not mmgbsa_candidates:
    mmgbsa_candidates = [col for col in df.columns if 'dgbind' in col.lower() or 'dg_bind' in col.lower()]
if not mmgbsa_candidates:
    mmgbsa_candidates = [col for col in df.columns if 'mmgbsa' in col.lower() and 'dg' in col.lower()]

print(f"\nGlide score candidates found: {gscore_candidates}")
print(f"MMGBSA candidates found: {mmgbsa_candidates}")

# Select numeric columns
gscore_col = None
if gscore_candidates:
    for col in gscore_candidates:
        if pd.api.types.is_numeric_dtype(df[col]):
            gscore_col = col
            break

mmgbsa_col = None
if mmgbsa_candidates:
    for col in mmgbsa_candidates:
        if pd.api.types.is_numeric_dtype(df[col]):
            mmgbsa_col = col
            break

if not gscore_col or not mmgbsa_col:
    print("\n" + "="*80)
    print("ERROR: Could not automatically detect scoring columns")
    print("="*80)
    print("\nPlease check your CSV and specify the exact column names.")
    print("\nAll columns with numeric data:")
    numeric_cols = df.select_dtypes(include=[np.number]).columns.tolist()
    for i, col in enumerate(numeric_cols, 1):
        sample_vals = df[col].dropna().head(3).tolist()
        print(f"  {i:2d}. {col:50s} | Sample values: {sample_vals}")
    
    print("\n\nPlease edit the script and manually set:")
    print("  gscore_col = 'YOUR_GLIDE_COLUMN_NAME'")
    print("  mmgbsa_col = 'YOUR_MMGBSA_COLUMN_NAME'")
    exit()

print(f"\nUsing columns:")
print(f"  Glide gscore: {gscore_col}")
print(f"  MMGBSA dG Bind: {mmgbsa_col}")

# Show sample values
print(f"\nSample values:")
print(f"  {gscore_col}: {df[gscore_col].dropna().head(5).tolist()}")
print(f"  {mmgbsa_col}: {df[mmgbsa_col].dropna().head(5).tolist()}")

# Remove rows with missing values
df_clean = df.dropna(subset=[gscore_col, mmgbsa_col]).copy()
print(f"\nAfter removing missing values: {len(df_clean)} compounds")

# Apply all methods
print("\nCalculating consensus scores using multiple methods...")
df_clean = method_1_zscore_average(df_clean, gscore_col, mmgbsa_col)
df_clean = method_2_percentile_average(df_clean, gscore_col, mmgbsa_col)
df_clean = method_3_weighted_average(df_clean, gscore_col, mmgbsa_col)
print("  Calculating Pareto optimal ranks (may take a moment)...")
df_clean = method_4_pareto_optimal(df_clean, gscore_col, mmgbsa_col)
df_clean, n_passed = method_5_strict_cutoff(df_clean, gscore_col, mmgbsa_col)

# Rank by each method
df_clean['rank_zscore'] = df_clean['consensus_zscore'].rank(method='min')
df_clean['rank_percentile'] = df_clean['consensus_percentile'].rank(method='min')
df_clean['rank_weighted'] = df_clean['consensus_weighted'].rank(method='min')
df_clean['rank_pareto'] = df_clean['pareto_rank']
df_clean['rank_strict'] = df_clean['consensus_strict'].rank(method='min')

# Calculate ensemble rank
rank_cols = ['rank_zscore', 'rank_percentile', 'rank_weighted', 'rank_pareto']
df_clean['ensemble_rank'] = df_clean[rank_cols].mean(axis=1)
df_clean['final_rank'] = df_clean['ensemble_rank'].rank(method='min')

# Sort by final rank
df_sorted = df_clean.sort_values('final_rank')

# Generate visualizations
create_visualizations(df_sorted, gscore_col, mmgbsa_col)

# Display results
print("\n" + "="*80)
print("TOP 20 COMPOUNDS - ENSEMBLE RANKING")
print("="*80)

id_cols = [col for col in df.columns if any(x in col.lower() for x in ['name', 'title', 'id', 'compound'])]
display_cols = ['final_rank', gscore_col, mmgbsa_col, 'rank_zscore', 
                'rank_percentile', 'rank_weighted', 'rank_pareto']
if id_cols:
    display_cols.insert(1, id_cols[0])

pd.set_option('display.max_columns', None)
pd.set_option('display.width', None)
print(df_sorted[display_cols].head(20).to_string(index=False))

# Method comparison
print("\n" + "="*80)
print("RANKING METHOD COMPARISON (Overlap in Top 20)")
print("="*80)

methods = {
    'Z-score Average': 'rank_zscore',
    'Percentile Average': 'rank_percentile', 
    'Weighted (0.4/0.6)': 'rank_weighted',
    'Pareto Optimal': 'rank_pareto',
    'Ensemble': 'final_rank'
}

for method_name, rank_col in methods.items():
    top20 = set(df_clean.nsmallest(20, rank_col).index)
    ensemble_top20 = set(df_clean.nsmallest(20, 'final_rank').index)
    overlap = len(top20.intersection(ensemble_top20))
    print(f"{method_name:20s}: {overlap}/20 overlap with Ensemble")

# Save results
output_file = 'CAPON_consensus_ranked_advanced.csv'
df_sorted.to_csv(output_file, index=False)
print(f"\n\nFull results saved to: {output_file}")

# Statistics
print("\n" + "="*80)
print("STATISTICS")
print("="*80)
print(f"\nTotal compounds analyzed: {len(df_clean)}")
print(f"Pareto rank 1 (best frontier): {len(df_clean[df_clean['pareto_rank']==1])} compounds")
print(f"Passed strict cutoffs: {n_passed} compounds")

print(f"\n{gscore_col}:")
print(f"  Mean: {df_clean[gscore_col].mean():.2f}")
print(f"  Std:  {df_clean[gscore_col].std():.2f}")
print(f"  Min:  {df_clean[gscore_col].min():.2f}")
print(f"  Max:  {df_clean[gscore_col].max():.2f}")

print(f"\n{mmgbsa_col}:")
print(f"  Mean: {df_clean[mmgbsa_col].mean():.2f}")
print(f"  Std:  {df_clean[mmgbsa_col].std():.2f}")
print(f"  Min:  {df_clean[mmgbsa_col].min():.2f}")
print(f"  Max:  {df_clean[mmgbsa_col].max():.2f}")

print("\n" + "="*80)
print("RECOMMENDATIONS")
print("="*80)
print("""
NEXT STEPS FOR HIT PRIORITIZATION:
1. Review top 20-50 compounds from ensemble ranking
2. Visual inspection of binding poses in PyMOL/Maestro
3. Check PAINS filters and ADMET properties
4. Assess chemical diversity for final selection
5. Consider running MD simulations on top 10 hits

FIGURE GUIDE:
- Figure 1: Score distributions and correlations
- Figure 2: Pareto frontier with top compounds highlighted
- Figure 3: Consensus method comparisons
- Figure 4: Ranking heatmap for top 50 compounds
- Figure 5: Detailed scores for top 20 compounds
- Figure 6: Method overlap matrix
""")
