# Supplementary material for: Targeting CAPON to modulate the CAPON–NOS Axis: a computational approach
Source: Comput Struct Biotechnol J. 2025 Nov 4;27:4813–24. doi: 10.1016/j.csbj.2025.11.001 (PMC12636374; doi:10.1016/j.csbj.2025.11.001)
Supplement: Supplementary file 1 — Supplementary material [file mmc1.zip › supplementary file/enamine-screening-library.txt]

https://enamine.net/compound-collections/screening-collection


Enamine-REAL database, HAC 11-21
