# Supplementary material for: Targeting CAPON to modulate the CAPON–NOS Axis: a computational approach
Source: Comput Struct Biotechnol J. 2025 Nov 4;27:4813–24. doi: 10.1016/j.csbj.2025.11.001 (PMC12636374; doi:10.1016/j.csbj.2025.11.001)
Supplement: Supplementary file 1 — Supplementary material [file mmc1.zip › supplementary file/pdb_analysis_publish.py]

import MDAnalysis as mda
from MDAnalysis.analysis import align
from MDAnalysis.coordinates.PDB import PDBWriter
import numpy as np
import matplotlib.pyplot as plt
import seaborn as sns
import os
from sklearn.decomposition import PCA
import warnings
warnings.filterwarnings('ignore')

# Load and align PDB structure
u = mda.Universe("1B8Q.pdb")
ref_atoms = u.select_atoms("segid A and backbone")
print(f"Loaded {len(u.trajectory)} models with {ref_atoms.n_atoms} backbone atoms")

# Align all models
aligner = align.AlignTraj(u, reference=u, select="segid A and backbone", in_memory=True)
aligner.run()

# Create output directories
for dir_name in ["1B8Q_separated_models", "1B8Q_plots"]:
    os.makedirs(dir_name, exist_ok=True)

# Write aligned models and separate conformations
with PDBWriter("1B8Q_chainA_aligned.pdb", ref_atoms.n_atoms) as writer:
    for ts in u.trajectory:
        writer.write(ref_atoms)

all_atoms = u.select_atoms("segid A")
for i, ts in enumerate(u.trajectory):
    with PDBWriter(f"1B8Q_separated_models/1B8Q_chainA_model_{i+1:02d}.pdb", all_atoms.n_atoms) as writer:
        writer.write(all_atoms)

# Calculate RMSD matrix and metrics
coords = [ref_atoms.positions.copy() for ts in u.trajectory]
n = len(coords)
rmsd_matrix = np.zeros((n, n))

for i in range(n):
    for j in range(i + 1, n):
        val = np.sqrt(np.mean((coords[i] - coords[j])**2))
        rmsd_matrix[i, j] = rmsd_matrix[j, i] = val

mean_rmsds = rmsd_matrix.mean(axis=1)
central_model = np.argmin(mean_rmsds)

# Calculate radius of gyration
rg_values = []
for i in range(n):
    u.trajectory[i]
    pos = ref_atoms.positions
    com = np.mean(pos, axis=0)
    rg_values.append(np.sqrt(np.mean(np.sum((pos - com)**2, axis=1))))

# Generate key visualizations
fig, ((ax1, ax2), (ax3, ax4)) = plt.subplots(2, 2, figsize=(12, 10))

# RMSD heatmap
sns.heatmap(rmsd_matrix, annot=True, fmt=".2f", cmap="RdYlGn_r", ax=ax1, square=True)
ax1.set_title("RMSD Matrix (Å)")

# Mean RMSD per model
bars = ax2.bar(range(1, n+1), mean_rmsds, color='skyblue', alpha=0.7)
bars[central_model].set_color('red')
ax2.set_title(f"Mean RMSD (Central: Model {central_model+1})")
ax2.set_xlabel("Model")
ax2.set_ylabel("RMSD (Å)")

# Radius of gyration
ax3.bar(range(1, n+1), rg_values, color='lightgreen', alpha=0.7)
ax3.set_title("Radius of Gyration")
ax3.set_xlabel("Model")
ax3.set_ylabel("Rg (Å)")

# PCA
flattened = np.array([coord.flatten() for coord in coords])
pca = PCA(n_components=2)
pca_coords = pca.fit_transform(flattened)
scatter = ax4.scatter(pca_coords[:, 0], pca_coords[:, 1], c=mean_rmsds, cmap='RdYlGn_r')
ax4.scatter(pca_coords[central_model, 0], pca_coords[central_model, 1], 
           c='red', s=100, marker='*', edgecolor='black')
ax4.set_title("PCA of Conformations")
plt.colorbar(scatter, ax=ax4, shrink=0.8)

plt.tight_layout()
plt.savefig("1B8Q_plots/analysis_summary.png", dpi=300, bbox_inches='tight')
plt.show()

# Summary report
max_idx = np.unravel_index(np.argmax(rmsd_matrix), rmsd_matrix.shape)
min_idx = np.unravel_index(np.argmin(rmsd_matrix + np.eye(n) * 1000), rmsd_matrix.shape)

print(f"\n{'='*50}")
print("ANALYSIS SUMMARY")
print(f"{'='*50}")
print(f"Models: {n} | Central: Model {central_model+1}")
print(f"RMSD range: {rmsd_matrix[rmsd_matrix>0].min():.3f} - {rmsd_matrix.max():.3f} Å")
print(f"Most similar: Models {min_idx[0]+1} & {min_idx[1]+1} ({rmsd_matrix[min_idx]:.3f} Å)")
print(f"Most different: Models {max_idx[0]+1} & {max_idx[1]+1} ({rmsd_matrix[max_idx]:.3f} Å)")
print(f"Rg range: {min(rg_values):.3f} - {max(rg_values):.3f} Å")
print("Analysis complete!")
