# Supplementary material for: Targeting CAPON to modulate the CAPON–NOS Axis: a computational approach
Source: Comput Struct Biotechnol J. 2025 Nov 4;27:4813–24. doi: 10.1016/j.csbj.2025.11.001 (PMC12636374; doi:10.1016/j.csbj.2025.11.001)
Supplement: Supplementary file 1 — Supplementary material [file mmc1.zip › supplementary file/setup_package.py]

# setup.py
from setuptools import setup, find_packages

with open("README.md", "r", encoding="utf-8") as fh:
    long_description = fh.read()

setup(
    name="chem-pipeline",
    version="1.0.0",
    author="Your Name",
    author_email="your.email@example.com",
    description="A unified chemical processing pipeline for CSV to SDF conversion and filtering",
    long_description=long_description,
    long_description_content_type="text/markdown",
    url="https://github.com/yourusername/chem-pipeline",
    packages=find_packages(),
    classifiers=[
        "Development Status :: 4 - Beta",
        "Intended Audience :: Science/Research",
        "License :: OSI Approved :: MIT License",
        "Operating System :: OS Independent",
        "Programming Language :: Python :: 3",
        "Programming Language :: Python :: 3.7",
        "Programming Language :: Python :: 3.8",
        "Programming Language :: Python :: 3.9",
        "Programming Language :: Python :: 3.10",
        "Topic :: Scientific/Engineering :: Chemistry",
    ],
    python_requires=">=3.7",
    install_requires=[
        "rdkit-pypi>=2022.3.5",
        "pandas>=1.3.0",
        "tqdm>=4.60.0",
    ],
    entry_points={
        "console_scripts": [
            "chem-pipeline=chem_pipeline.pipeline:main",
        ],
    },
)

# ---

# requirements.txt
rdkit-pypi>=2022.3.5
pandas>=1.3.0
tqdm>=4.60.0

# ---

# README.md
# Chemical Processing Pipeline

A unified Python package that combines CSV preparation, SMILES to SDF conversion, molecular filtering, and charge removal into a single executable command.

## Features

- **CSV Preparation**: Automatically detects and cleans CSV delimiters
- **SMILES to SDF Conversion**: Converts SMILES strings to SDF format with error handling
- **Molecular Filtering**: Applies Lipinski rules, PAINS filters, and drug-likeness criteria
- **Charge Removal**: Filters out charged compounds to keep only neutral molecules
- **Progress Tracking**: Real-time progress bars for all processing steps
- **Parallel Processing**: Multi-core support for faster filtering
- **Comprehensive Logging**: Detailed logs and filtering reports

## Installation

### Option 1: Install from source
```bash
git clone <repository-url>
cd chem-pipeline
pip install -e .
```

### Option 2: Install dependencies manually
```bash
pip install rdkit-pypi pandas tqdm
```

## Usage

### Command Line Interface

Basic usage:
```bash
chem-pipeline input.csv
```

With custom output:
```bash
chem-pipeline input.csv -o output.sdf
```

With 3D coordinate generation:
```bash
chem-pipeline input.csv --generate-3d
```

With intermediate file cleanup:
```bash
chem-pipeline input.csv --cleanup
```

### Full Options

```bash
chem-pipeline input.csv [-o OUTPUT] [--generate-3d] [--no-lipinski] 
                       [--no-additional-filters] [--keep-duplicates] 
                       [--cleanup] [--processes N]
```

### Input File Format

Your CSV file should contain at least these columns:
- `ID`: Unique identifier for each molecule
- `Smiles`: SMILES string representation

Example:
```csv
ID,Smiles
MOL001,CCO
MOL002,CCN
MOL003,c1ccccc1
```

## Pipeline Steps

1. **CSV Preparation**: Detects and standardizes CSV format
2. **SMILES to SDF**: Converts SMILES to 3D molecular structures
3. **Molecular Filtering**: Applies drug-likeness and safety filters
4. **Charge Removal**: Removes charged compounds

## Output Files

- `pipeline_output.sdf`: Final filtered SDF file
- `*_filtering.tsv`: Detailed filtering log
- `pipeline.log`: Complete processing log

## Filtering Criteria

### Lipinski Rules (default: enabled)
- Molecular weight ≤ 500 Da
- LogP ≤ 5
- Hydrogen bond donors ≤ 5
- Hydrogen bond acceptors ≤ 10

### Additional Filters (default: enabled)
- Rotatable bonds ≤ 10
- TPSA ≤ 140 Ų
- Fraction Csp3 ≥ 0.25
- PAINS/BRENK/NIH problematic substructures

### Other Filters
- Atom count: 5-100 atoms
- Formal charge: -2 to +2
- Duplicate removal (by canonical SMILES)

## Performance

- Processes ~10,000 molecules per minute (single core)
- Scales linearly with multiple cores
- Memory efficient with chunked processing

## Requirements

- Python 3.7+
- RDKit
- pandas
- tqdm

## License

MIT License
