# Supplementary material for: Targeting CAPON to modulate the CAPON–NOS Axis: a computational approach
Source: Comput Struct Biotechnol J. 2025 Nov 4;27:4813–24. doi: 10.1016/j.csbj.2025.11.001 (PMC12636374; doi:10.1016/j.csbj.2025.11.001)
Supplement: Supplementary file 3 — Supplementary material [file mmc3.zip › top2-hits.mol2]

@<TRIPOS>MOLECULE
1B8Q_chainA_model_08 - minimized
1958   1974    127
PROTEIN
USER_CHARGES


@<TRIPOS>DICT
PROTEIN PROTEIN
@<TRIPOS>ATOM
      1 N         -18.2615    3.7263  -13.5482 N.am      1 GLY1       -0.3000 BACKBONE|DICT|DIRECT
      2 CA        -17.9577    2.8517  -12.3828 C.3       1 GLY1        0.1900 BACKBONE|DICT|DIRECT
      3 C         -17.9623    1.4019  -12.8803 C.2       1 GLY1        0.5000 BACKBONE|DICT|DIRECT
      4 O         -18.9904    0.7319  -12.7826 O.2       1 GLY1       -0.5000 BACKBONE|DICT|DIRECT
      5 H1        -17.5664    3.6263  -14.2745 H         1 GLY1        0.3300 DICT
      6 H2        -19.1646    3.5008  -13.9421 H         1 GLY1        0.3300 DICT
      7 H3        -18.2822    4.6982  -13.2735 H         1 GLY1        0.3300 DICT
      8 HA2       -16.9814    3.1910  -12.0348 H         1 GLY1        0.0600 DICT
      9 HA3       -18.7434    3.0612  -11.6555 H         1 GLY1        0.0600 DICT
     10 N         -16.8214    0.9210  -13.4075 N.am      2 SER2       -0.5000 BACKBONE|DICT|DIRECT
     11 CA        -16.6953   -0.4189  -13.9918 C.3       2 SER2        0.1400 BACKBONE|DICT|DIRECT
     12 C         -15.3009   -1.0100  -13.7172 C.2       2 SER2        0.5000 BACKBONE|DICT|DIRECT
     13 O         -14.7911   -1.7581  -14.5536 O.2       2 SER2       -0.5000 BACKBONE|DICT|DIRECT
     14 CB        -16.9837   -0.3521  -15.5106 C.3       2 SER2        0.1450 DICT
     15 OG        -18.2414    0.2261  -15.7919 O.3       2 SER2       -0.6830 DICT
     16 H         -15.9984    1.5034  -13.4572 H         2 SER2        0.3000 DICT
     17 HA        -17.4115   -1.0966  -13.5248 H         2 SER2        0.0600 DICT
     18 HB2       -16.2194    0.2352  -16.0215 H         2 SER2        0.0600 DICT
     19 HB3       -16.9678   -1.3497  -15.9509 H         2 SER2        0.0600 DICT
     20 HG        -18.9255   -0.3589  -15.4554 H         2 SER2        0.4180 DICT
     21 N         -14.6746   -0.6475  -12.5822 N.am      3 HIS3       -0.5000 BACKBONE|DICT|DIRECT
     22 CA        -13.3029   -1.0541  -12.2810 C.3       3 HIS3        0.1400 BACKBONE|DICT|DIRECT
     23 C         -12.9831   -0.7977  -10.8035 C.2       3 HIS3        0.5000 BACKBONE|DICT|DIRECT
     24 O         -12.3336    0.1967  -10.4793 O.2       3 HIS3       -0.5000 BACKBONE|DICT|DIRECT
     25 CB        -12.3260   -0.3382  -13.2530 C.3       3 HIS3       -0.0050 DICT
     26 CG        -11.0528   -1.0779  -13.5595 C.2       3 HIS3        0.2150 DICT
     27 ND1       -11.0401   -2.4146  -13.9368 N.pl3     3 HIS3       -0.5400 DICT
     28 CD2        -9.7385   -0.6989  -13.3818 C.2       3 HIS3        0.2150 DICT
     29 CE1        -9.7636   -2.7671  -14.0724 C.2       3 HIS3        0.3850 DICT
     30 NE2        -8.9428   -1.7672  -13.7552 N.2       3 HIS3       -0.5400 DICT
     31 H         -15.1324   -0.0475  -11.9110 H         3 HIS3        0.3000 DICT
     32 HA        -13.2538   -2.1330  -12.4443 H         3 HIS3        0.0600 DICT
     33 HB2       -12.7814   -0.1775  -14.2294 H         3 HIS3        0.0600 DICT
     34 HB3       -12.0826    0.6686  -12.9113 H         3 HIS3        0.0600 DICT
     35 HD1       -11.8489   -2.9994  -14.1011 H         3 HIS3        0.4600 DICT
     36 HD2        -9.3012    0.2308  -13.0512 H         3 HIS3        0.1150 DICT
     37 HE1        -9.4338   -3.7469  -14.3857 H         3 HIS3        0.1150 DICT
     38 N         -13.4550   -1.6966   -9.9286 N.am      4 MET4       -0.5000 BACKBONE|DICT|DIRECT
     39 CA        -13.2342   -1.5955   -8.4898 C.3       4 MET4        0.1400 BACKBONE|DICT|DIRECT
     40 C         -12.2484   -2.6865   -8.0589 C.2       4 MET4        0.5000 BACKBONE|DICT|DIRECT
     41 O         -12.6814   -3.7318   -7.5981 O.2       4 MET4       -0.5000 BACKBONE|DICT|DIRECT
     42 CB        -14.6003   -1.6767   -7.7738 C.3       4 MET4       -0.1200 DICT
     43 CG        -14.5343   -1.2168   -6.3122 C.3       4 MET4        0.0475 DICT
     44 SD        -16.0681   -1.4624   -5.3861 S.3       4 MET4       -0.3350 DICT
     45 CE        -15.4786   -0.9936   -3.7401 C.3       4 MET4       -0.0125 DICT
     46 H         -13.9895   -2.4923  -10.2504 H         4 MET4        0.3000 DICT
     47 HA        -12.7904   -0.6330   -8.2289 H         4 MET4        0.0600 DICT
     48 HB2       -15.3110   -1.0316   -8.2923 H         4 MET4        0.0600 DICT
     49 HB3       -15.0225   -2.6807   -7.8374 H         4 MET4        0.0600 DICT
     50 HG2       -13.7449   -1.7550   -5.7868 H         4 MET4        0.0600 DICT
     51 HG3       -14.2716   -0.1591   -6.2672 H         4 MET4        0.0600 DICT
     52 HE1       -15.0622    0.0131   -3.7650 H         4 MET4        0.0600 DICT
     53 HE2       -16.2987   -1.0161   -3.0223 H         4 MET4        0.0600 DICT
     54 HE3       -14.7040   -1.6820   -3.4024 H         4 MET4        0.0600 DICT
     55 N         -10.9416   -2.4482   -8.2273 N.am      5 ILE5       -0.5000 BACKBONE|DICT|DIRECT
     56 CA         -9.8972   -3.4145   -7.8606 C.3       5 ILE5        0.1400 BACKBONE|DICT|DIRECT
     57 C          -8.6011   -2.7136   -7.4089 C.2       5 ILE5        0.5000 BACKBONE|DICT|DIRECT
     58 O          -7.5031   -3.2462   -7.5615 O.2       5 ILE5       -0.5000 BACKBONE|DICT|DIRECT
     59 CB         -9.6339   -4.4431   -9.0014 C.3       5 ILE5       -0.0600 DICT
     60 CG1        -8.7055   -5.6053   -8.5612 C.3       5 ILE5       -0.1200 DICT
     61 CG2        -9.1299   -3.7987  -10.3119 C.3       5 ILE5       -0.1800 DICT
     62 CD1        -9.0976   -6.9765   -9.1049 C.3       5 ILE5       -0.1800 DICT
     63 H         -10.6312   -1.5812   -8.6432 H         5 ILE5        0.3000 DICT
     64 HA        -10.2313   -3.9655   -6.9791 H         5 ILE5        0.0600 DICT
     65 HB        -10.6065   -4.8832   -9.2269 H         5 ILE5        0.0600 DICT
     66 HG12       -7.6701   -5.4014   -8.8370 H         5 ILE5        0.0600 DICT
     67 HG13       -8.7107   -5.6864   -7.4732 H         5 ILE5        0.0600 DICT
     68 HG21       -9.7832   -2.9911  -10.6435 H         5 ILE5        0.0600 DICT
     69 HG22       -8.1232   -3.3957  -10.2115 H         5 ILE5        0.0600 DICT
     70 HG23       -9.0993   -4.5366  -11.1141 H         5 ILE5        0.0600 DICT
     71 HD11       -9.5532   -7.5722   -8.3158 H         5 ILE5        0.0600 DICT
     72 HD12       -9.8010   -6.9095   -9.9352 H         5 ILE5        0.0600 DICT
     73 HD13       -8.2224   -7.5216   -9.4582 H         5 ILE5        0.0600 DICT
     74 N          -8.7350   -1.4960   -6.8733 N.am      6 GLU6       -0.5000 BACKBONE|DICT|DIRECT
     75 CA         -7.5983   -0.6533   -6.5180 C.3       6 GLU6        0.1400 BACKBONE|DICT|DIRECT
     76 C          -8.0131    0.4984   -5.5998 C.2       6 GLU6        0.5000 BACKBONE|DICT|DIRECT
     77 O          -7.4456    0.5900   -4.5226 O.2       6 GLU6       -0.5000 BACKBONE|DICT|DIRECT
     78 CB         -6.7839   -0.1410   -7.7422 C.3       6 GLU6       -0.1200 DICT
     79 CG         -7.3788   -0.4023   -9.1486 C.3       6 GLU6       -0.2200 DICT
     80 CD         -6.7341    0.4246  -10.2564 C.2       6 GLU6        0.7000 DICT
     81 OE1        -5.4888    0.5354  -10.2559 O.co2     6 GLU6       -0.8000 DICT
     82 OE2        -7.5050    0.9190  -11.1076 O.co2     6 GLU6       -0.8000 DICT
     83 H          -9.6526   -1.0975   -6.7394 H         6 GLU6        0.3000 DICT
     84 HA         -6.9315   -1.2807   -5.9231 H         6 GLU6        0.0600 DICT
     85 HB2        -6.5748    0.9259   -7.6380 H         6 GLU6        0.0600 DICT
     86 HB3        -5.8007   -0.6132   -7.7038 H         6 GLU6        0.0600 DICT
     87 HG2        -7.2220   -1.4416   -9.4269 H         6 GLU6        0.0600 DICT
     88 HG3        -8.4544   -0.2384   -9.1690 H         6 GLU6        0.0600 DICT
     89 N          -8.9514    1.3809   -6.0022 N.am      7 PRO7       -0.1400 BACKBONE|DICT|DIRECT
     90 CA         -9.3120    2.5468   -5.1804 C.3       7 PRO7        0.0100 BACKBONE|DICT|DIRECT
     91 C          -9.9146    2.1954   -3.8021 C.2       7 PRO7        0.5000 BACKBONE|DICT|DIRECT
     92 O         -11.0154    1.6482   -3.7495 O.2       7 PRO7       -0.5000 BACKBONE|DICT|DIRECT
     93 CB        -10.2712    3.3468   -6.0870 C.3       7 PRO7       -0.1200 DICT
     94 CG        -10.7638    2.3678   -7.1278 C.3       7 PRO7       -0.1200 DICT
     95 CD         -9.5770    1.4543   -7.3207 C.3       7 PRO7       -0.0500 DICT
     96 HA         -8.3879    3.1084   -5.0449 H         7 PRO7        0.0600 DICT
     97 HB2       -11.1276    3.8015   -5.5998 H         7 PRO7        0.0600 DICT
     98 HB3        -9.7132    4.1491   -6.5722 H         7 PRO7        0.0600 DICT
     99 HG2       -11.6004    1.7978   -6.7206 H         7 PRO7        0.0600 DICT
    100 HG3       -11.0973    2.8447   -8.0500 H         7 PRO7        0.0600 DICT
    101 HD2        -9.9374    0.5072   -7.7124 H         7 PRO7        0.0600 DICT
    102 HD3        -8.8711    1.8889   -8.0299 H         7 PRO7        0.0600 DICT
    103 N          -9.1679    2.4966   -2.7158 N.am      8 ASN8       -0.5000 BACKBONE|DICT|DIRECT
    104 CA         -9.5154    2.1519   -1.3265 C.3       8 ASN8        0.1400 BACKBONE|DICT|DIRECT
    105 C          -8.4588    2.6670   -0.3363 C.2       8 ASN8        0.5000 BACKBONE|DICT|DIRECT
    106 O          -7.4567    1.9873   -0.1097 O.2       8 ASN8       -0.5000 BACKBONE|DICT|DIRECT
    107 CB         -9.7238    0.6261   -1.1583 C.3       8 ASN8       -0.1200 DICT
    108 CG         -8.8607   -0.2347   -2.0810 C.2       8 ASN8        0.5000 DICT
    109 OD1        -9.3753   -0.8472   -3.0163 O.2       8 ASN8       -0.5000 DICT
    110 ND2        -7.5561   -0.2737   -1.8303 N.am      8 ASN8       -0.7600 DICT
    111 H          -8.2578    2.9150   -2.8475 H         8 ASN8        0.3000 DICT
    112 HA        -10.4752    2.6389   -1.1491 H         8 ASN8        0.0600 DICT
    113 HB2        -9.5695    0.3094   -0.1290 H         8 ASN8        0.0600 DICT
    114 HB3       -10.7643    0.3877   -1.3853 H         8 ASN8        0.0600 DICT
    115 HD21       -7.1710    0.2791   -1.0756 H         8 ASN8        0.3800 DICT
    116 HD22       -6.9416   -0.7936   -2.4394 H         8 ASN8        0.3800 DICT
    117 N          -8.6985    3.8469    0.2577 N.am      9 VAL9       -0.5000 BACKBONE|DICT|DIRECT
    118 CA         -7.7731    4.4386    1.2238 C.3       9 VAL9        0.1400 BACKBONE|DICT|DIRECT
    119 C          -7.9139    3.8638    2.6401 C.2       9 VAL9        0.5000 BACKBONE|DICT|DIRECT
    120 O          -8.9312    4.1117    3.2805 O.2       9 VAL9       -0.5000 BACKBONE|DICT|DIRECT
    121 CB         -7.8262    5.9919    1.2339 C.3       9 VAL9       -0.0600 DICT
    122 CG1        -9.1538    6.5870    1.7359 C.3       9 VAL9       -0.1800 DICT
    123 CG2        -6.6401    6.6140    1.9984 C.3       9 VAL9       -0.1800 DICT
    124 H          -9.5434    4.3636    0.0612 H         9 VAL9        0.3000 DICT
    125 HA         -6.7974    4.1513    0.8979 H         9 VAL9        0.0600 DICT
    126 HB         -7.7422    6.3163    0.1969 H         9 VAL9        0.0600 DICT
    127 HG11      -10.0167    6.0833    1.3009 H         9 VAL9        0.0600 DICT
    128 HG12       -9.2463    6.5423    2.8206 H         9 VAL9        0.0600 DICT
    129 HG13       -9.2253    7.6407    1.4661 H         9 VAL9        0.0600 DICT
    130 HG21       -5.6864    6.3126    1.5671 H         9 VAL9        0.0600 DICT
    131 HG22       -6.6779    7.7025    1.9493 H         9 VAL9        0.0600 DICT
    132 HG23       -6.6337    6.3359    3.0525 H         9 VAL9        0.0600 DICT
    133 N          -6.9032    3.1025    3.1055 N.am     10 ILE10      -0.5000 BACKBONE|DICT|DIRECT
    134 CA         -6.9221    2.4808    4.4379 C.3      10 ILE10       0.1400 BACKBONE|DICT|DIRECT
    135 C          -5.5797    1.8411    4.8062 C.2      10 ILE10       0.5000 BACKBONE|DICT|DIRECT
    136 O          -4.6437    1.9196    4.0233 O.2      10 ILE10      -0.5000 BACKBONE|DICT|DIRECT
    137 CB         -8.0533    1.4170    4.5658 C.3      10 ILE10      -0.0600 DICT
    138 CG1        -8.7953    1.5725    5.9196 C.3      10 ILE10      -0.1200 DICT
    139 CG2        -7.7041   -0.0695    4.2982 C.3      10 ILE10      -0.1800 DICT
    140 CD1        -9.7261    2.7982    5.9964 C.3      10 ILE10      -0.1800 DICT
    141 H          -6.0778    2.9434    2.5441 H        10 ILE10       0.3000 DICT
    142 HA         -7.0736    3.2874    5.1569 H        10 ILE10       0.0600 DICT
    143 HB         -8.7223    1.6476    3.7505 H        10 ILE10       0.0600 DICT
    144 HG12       -9.3823    0.6796    6.1352 H        10 ILE10       0.0600 DICT
    145 HG13       -8.0771    1.6226    6.7374 H        10 ILE10       0.0600 DICT
    146 HG21       -7.0275   -0.1861    3.4507 H        10 ILE10       0.0600 DICT
    147 HG22       -7.2723   -0.5472    5.1744 H        10 ILE10       0.0600 DICT
    148 HG23       -8.5974   -0.6466    4.0635 H        10 ILE10       0.0600 DICT
    149 HD11      -10.3003    2.9638    5.0875 H        10 ILE10       0.0600 DICT
    150 HD12      -10.4415    2.6805    6.8104 H        10 ILE10       0.0600 DICT
    151 HD13       -9.1594    3.7080    6.1941 H        10 ILE10       0.0600 DICT
    152 N          -5.5260    1.2143    5.9931 N.am     11 SER11      -0.5000 BACKBONE|DICT|DIRECT
    153 CA         -4.3963    0.4523    6.5121 C.3      11 SER11       0.1400 BACKBONE|DICT|DIRECT
    154 C          -4.1184   -0.8578    5.7665 C.2      11 SER11       0.5000 BACKBONE|DICT|DIRECT
    155 O          -4.9612   -1.3966    5.0516 O.2      11 SER11      -0.5000 BACKBONE|DICT|DIRECT
    156 CB         -4.6048    0.2129    8.0199 C.3      11 SER11       0.1450 DICT
    157 OG         -5.5384   -0.8201    8.2753 O.3      11 SER11      -0.6830 DICT
    158 H          -6.3547    1.1924    6.5690 H        11 SER11       0.3000 DICT
    159 HA         -3.5091    1.0647    6.3978 H        11 SER11       0.0600 DICT
    160 HB2        -3.6590   -0.0702    8.4843 H        11 SER11       0.0600 DICT
    161 HB3        -4.9285    1.1269    8.5191 H        11 SER11       0.0600 DICT
    162 HG         -5.1525   -1.6575    8.0069 H        11 SER11       0.4180 DICT
    163 N          -2.9013   -1.3493    5.9844 N.am     12 VAL12      -0.5000 BACKBONE|DICT|DIRECT
    164 CA         -2.3691   -2.5638    5.4010 C.3      12 VAL12       0.1400 BACKBONE|DICT|DIRECT
    165 C          -1.2307   -3.0379    6.3151 C.2      12 VAL12       0.5000 BACKBONE|DICT|DIRECT
    166 O          -0.7122   -2.2484    7.1025 O.2      12 VAL12      -0.5000 BACKBONE|DICT|DIRECT
    167 CB         -1.7510   -2.3307    4.0006 C.3      12 VAL12      -0.0600 DICT
    168 CG1        -1.6878   -3.6371    3.2105 C.3      12 VAL12      -0.1800 DICT
    169 CG2        -2.4496   -1.2832    3.1358 C.3      12 VAL12      -0.1800 DICT
    170 H          -2.2507   -0.8329    6.5614 H        12 VAL12       0.3000 DICT
    171 HA         -3.1441   -3.3328    5.3706 H        12 VAL12       0.0600 DICT
    172 HB         -0.7408   -1.9739    4.1340 H        12 VAL12       0.0600 DICT
    173 HG11       -1.1510   -4.4383    3.7106 H        12 VAL12       0.0600 DICT
    174 HG12       -2.6914   -4.0000    3.0213 H        12 VAL12       0.0600 DICT
    175 HG13       -1.1837   -3.4742    2.2667 H        12 VAL12       0.0600 DICT
    176 HG21       -2.4688   -0.2963    3.5864 H        12 VAL12       0.0600 DICT
    177 HG22       -1.9095   -1.1884    2.2004 H        12 VAL12       0.0600 DICT
    178 HG23       -3.4746   -1.5854    2.9269 H        12 VAL12       0.0600 DICT
    179 N          -0.8483   -4.3113    6.1960 N.am     13 ARG13      -0.5000 BACKBONE|DICT|DIRECT
    180 CA          0.2407   -4.8841    6.9677 C.3      13 ARG13       0.1400 BACKBONE|DICT|DIRECT
    181 C           1.0051   -5.8927    6.1262 C.2      13 ARG13       0.5000 BACKBONE|DICT|DIRECT
    182 O           0.3842   -6.6868    5.4253 O.2      13 ARG13      -0.5000 BACKBONE|DICT|DIRECT
    183 CB         -0.3302   -5.5303    8.2369 C.3      13 ARG13      -0.1200 DICT
    184 CG          0.7241   -6.1718    9.1702 C.3      13 ARG13      -0.0500 DICT
    185 CD          0.9156   -5.4030   10.4769 C.3      13 ARG13       0.1900 DICT
    186 NE         -0.2660   -5.5341   11.3412 N.pl3    13 ARG13      -0.7000 DICT
    187 CZ         -0.4979   -4.8893   12.4938 C.cat    13 ARG13       0.6399 DICT
    188 NH1         0.3812   -4.0141   13.0045 N.pl3    13 ARG13      -0.8000 DICT
    189 NH2        -1.6400   -5.1335   13.1472 N.pl3    13 ARG13      -0.8000 DICT
    190 H          -1.2956   -4.9250    5.5299 H        13 ARG13       0.3000 DICT
    191 HA          0.9326   -4.0934    7.2460 H        13 ARG13       0.0600 DICT
    192 HB2        -0.9216   -4.7898    8.7767 H        13 ARG13       0.0600 DICT
    193 HB3        -1.0436   -6.3023    7.9436 H        13 ARG13       0.0600 DICT
    194 HG2         0.3322   -7.1600    9.4200 H        13 ARG13       0.0600 DICT
    195 HG3         1.6900   -6.3888    8.7219 H        13 ARG13       0.0600 DICT
    196 HD2         1.8469   -5.6694   10.9755 H        13 ARG13       0.0600 DICT
    197 HD3         0.9799   -4.3405   10.2373 H        13 ARG13       0.0600 DICT
    198 HE         -0.9653   -6.1854   11.0146 H        13 ARG13       0.4400 DICT
    199 HH11        1.2395   -3.8179   12.5104 H        13 ARG13       0.4600 DICT
    200 HH12        0.1907   -3.5375   13.8743 H        13 ARG13       0.4600 DICT
    201 HH21       -2.3192   -5.7775   12.7680 H        13 ARG13       0.4600 DICT
    202 HH22       -1.8358   -4.6748   14.0259 H        13 ARG13       0.4600 DICT
    203 N           2.3298   -5.8685    6.2843 N.am     14 LEU14      -0.5000 BACKBONE|DICT|DIRECT
    204 CA          3.2788   -6.7815    5.6688 C.3      14 LEU14       0.1400 BACKBONE|DICT|DIRECT
    205 C           4.3354   -7.1975    6.6868 C.2      14 LEU14       0.5000 BACKBONE|DICT|DIRECT
    206 O           4.2897   -6.7787    7.8404 O.2      14 LEU14      -0.5000 BACKBONE|DICT|DIRECT
    207 CB          3.8901   -6.0757    4.4397 C.3      14 LEU14      -0.1200 DICT
    208 CG          3.4970   -6.6781    3.0943 C.3      14 LEU14      -0.0600 DICT
    209 CD1         2.0029   -6.9862    2.9823 C.3      14 LEU14      -0.1800 DICT
    210 CD2         3.9618   -5.7587    1.9697 C.3      14 LEU14      -0.1800 DICT
    211 H           2.7310   -5.2025    6.9330 H        14 LEU14       0.3000 DICT
    212 HA          2.7899   -7.7190    5.4089 H        14 LEU14       0.0600 DICT
    213 HB2         3.5900   -5.0326    4.4522 H        14 LEU14       0.0600 DICT
    214 HB3         4.9791   -6.0618    4.4772 H        14 LEU14       0.0600 DICT
    215 HG          4.0214   -7.6290    2.9866 H        14 LEU14       0.0600 DICT
    216 HD11        1.3853   -6.1230    3.2060 H        14 LEU14       0.0600 DICT
    217 HD12        1.7425   -7.3153    1.9964 H        14 LEU14       0.0600 DICT
    218 HD13        1.7028   -7.8245    3.6067 H        14 LEU14       0.0600 DICT
    219 HD21        4.2665   -4.7771    2.3235 H        14 LEU14       0.0600 DICT
    220 HD22        4.8263   -6.2122    1.4974 H        14 LEU14       0.0600 DICT
    221 HD23        3.2027   -5.6156    1.2081 H        14 LEU14       0.0600 DICT
    222 N           5.2826   -8.0169    6.2320 N.am     15 PHE15      -0.5000 BACKBONE|DICT|DIRECT
    223 CA          6.4393   -8.4082    7.0200 C.3      15 PHE15       0.1400 BACKBONE|DICT|DIRECT
    224 C           7.6677   -7.9687    6.2374 C.2      15 PHE15       0.5000 BACKBONE|DICT|DIRECT
    225 O           7.6494   -8.0000    5.0112 O.2      15 PHE15      -0.5000 BACKBONE|DICT|DIRECT
    226 CB          6.4188   -9.9377    7.1955 C.3      15 PHE15      -0.0050 DICT
    227 CG          7.0746  -10.4221    8.4743 C.ar     15 PHE15      -0.1150 DICT
    228 CD1         8.4697  -10.3646    8.6561 C.ar     15 PHE15      -0.1150 DICT
    229 CD2         6.2762  -10.8535    9.5492 C.ar     15 PHE15      -0.1150 DICT
    230 CE1         9.0350  -10.7371    9.8646 C.ar     15 PHE15      -0.1150 DICT
    231 CE2         6.8555  -11.2302   10.7509 C.ar     15 PHE15      -0.1150 DICT
    232 CZ          8.2321  -11.1779   10.9049 C.ar     15 PHE15      -0.1150 DICT
    233 H           5.2758   -8.3173    5.2674 H        15 PHE15       0.3000 DICT
    234 HA          6.4463   -7.9229    7.9942 H        15 PHE15       0.0600 DICT
    235 HB2         5.3905  -10.3036    7.1876 H        15 PHE15       0.0600 DICT
    236 HB3         6.9033  -10.4321    6.3517 H        15 PHE15       0.0600 DICT
    237 HD1         9.1159  -10.0285    7.8735 H        15 PHE15       0.1150 DICT
    238 HD2         5.2097  -10.9213    9.4343 H        15 PHE15       0.1150 DICT
    239 HE1        10.1054  -10.6865    9.9977 H        15 PHE15       0.1150 DICT
    240 HE2         6.2325  -11.5686   11.5672 H        15 PHE15       0.1150 DICT
    241 HZ          8.6748  -11.4734   11.8436 H        15 PHE15       0.1150 DICT
    242 N           8.7426   -7.6400    6.9571 N.am     16 LYS16      -0.5000 BACKBONE|DICT|DIRECT
    243 CA         10.0479   -7.3757    6.3704 C.3      16 LYS16       0.1400 BACKBONE|DICT|DIRECT
    244 C          10.7989   -8.6348    5.8988 C.2      16 LYS16       0.5000 BACKBONE|DICT|DIRECT
    245 O          12.0130   -8.5756    5.7856 O.2      16 LYS16      -0.5000 BACKBONE|DICT|DIRECT
    246 CB         10.8558   -6.4979    7.3576 C.3      16 LYS16      -0.1200 DICT
    247 CG         11.0262   -5.0575    6.8504 C.3      16 LYS16      -0.1200 DICT
    248 CD         12.4134   -4.4889    7.1549 C.3      16 LYS16      -0.1200 DICT
    249 CE         12.8169   -3.4146    6.1424 C.3      16 LYS16       0.1900 DICT
    250 NZ         14.2431   -3.0731    6.2701 N.4      16 LYS16      -0.3000 DICT
    251 H           8.6936   -7.6392    7.9681 H        16 LYS16       0.3000 DICT
    252 HA          9.8815   -6.8230    5.4469 H        16 LYS16       0.0600 DICT
    253 HB2        10.3962   -6.4815    8.3472 H        16 LYS16       0.0600 DICT
    254 HB3        11.8340   -6.9359    7.5524 H        16 LYS16       0.0600 DICT
    255 HG2        10.8633   -5.0057    5.7759 H        16 LYS16       0.0600 DICT
    256 HG3        10.2599   -4.4182    7.2906 H        16 LYS16       0.0600 DICT
    257 HD2        12.3983   -4.0638    8.1491 H        16 LYS16       0.0600 DICT
    258 HD3        13.1697   -5.2713    7.2167 H        16 LYS16       0.0600 DICT
    259 HE2        12.6530   -3.7540    5.1192 H        16 LYS16       0.0600 DICT
    260 HE3        12.1942   -2.5341    6.2924 H        16 LYS16       0.0600 DICT
    261 HZ1        14.4235   -2.7397    7.2088 H        16 LYS16       0.3300 DICT
    262 HZ2        14.8138   -3.8874    6.0956 H        16 LYS16       0.3300 DICT
    263 HZ3        14.4781   -2.3447    5.6121 H        16 LYS16       0.3300 DICT
    264 N          10.1144   -9.7672    5.6513 N.am     17 ARG17      -0.5000 BACKBONE|DICT|DIRECT
    265 CA         10.6932  -11.0793    5.3205 C.3      17 ARG17       0.1400 BACKBONE|DICT|DIRECT
    266 C          11.8579  -11.5024    6.2316 C.2      17 ARG17       0.5000 BACKBONE|DICT|DIRECT
    267 O          12.6862  -12.3018    5.8043 O.2      17 ARG17      -0.5000 BACKBONE|DICT|DIRECT
    268 CB         11.1203  -11.1305    3.8366 C.3      17 ARG17      -0.1200 DICT
    269 CG         10.1123  -11.8191    2.9059 C.3      17 ARG17      -0.0500 DICT
    270 CD         10.0049  -13.3329    3.1384 C.3      17 ARG17       0.1900 DICT
    271 NE          8.7362  -13.7335    3.7642 N.pl3    17 ARG17      -0.7000 DICT
    272 CZ          8.3010  -14.9994    3.8979 C.cat    17 ARG17       0.6399 DICT
    273 NH1         9.0412  -16.0509    3.5104 N.pl3    17 ARG17      -0.8000 DICT
    274 NH2         7.0927  -15.2187    4.4290 N.pl3    17 ARG17      -0.8000 DICT
    275 H           9.1077   -9.7410    5.7234 H        17 ARG17       0.3000 DICT
    276 HA          9.9011  -11.8019    5.4966 H        17 ARG17       0.0600 DICT
    277 HB2        11.3767  -10.1296    3.5187 H        17 ARG17       0.0600 DICT
    278 HB3        12.0550  -11.6608    3.6630 H        17 ARG17       0.0600 DICT
    279 HG2         9.1468  -11.3186    2.9968 H        17 ARG17       0.0600 DICT
    280 HG3        10.4266  -11.6926    1.8706 H        17 ARG17       0.0600 DICT
    281 HD2        10.1579  -13.8626    2.1972 H        17 ARG17       0.0600 DICT
    282 HD3        10.7948  -13.6654    3.8131 H        17 ARG17       0.0600 DICT
    283 HE          8.1242  -12.9802    4.0441 H        17 ARG17       0.4400 DICT
    284 HH11        9.9549  -15.9052    3.1057 H        17 ARG17       0.4600 DICT
    285 HH12        8.6718  -16.9894    3.5640 H        17 ARG17       0.4600 DICT
    286 HH21        6.4973  -14.4447    4.6876 H        17 ARG17       0.4600 DICT
    287 HH22        6.7301  -16.1581    4.5124 H        17 ARG17       0.4600 DICT
    288 N          11.9172  -10.9747    7.4677 N.am     18 LYS18      -0.5000 BACKBONE|DICT|DIRECT
    289 CA         12.9958  -11.1921    8.4316 C.3      18 LYS18       0.1400 BACKBONE|DICT|DIRECT
    290 C          14.4110  -10.8901    7.8803 C.2      18 LYS18       0.5000 BACKBONE|DICT|DIRECT
    291 O          15.3908  -11.3706    8.4415 O.2      18 LYS18      -0.5000 BACKBONE|DICT|DIRECT
    292 CB         12.8466  -12.5465    9.2035 C.3      18 LYS18      -0.1200 DICT
    293 CG         12.1107  -13.7337    8.5297 C.3      18 LYS18      -0.1200 DICT
    294 CD         10.5761  -13.5412    8.4721 C.3      18 LYS18      -0.1200 DICT
    295 CE          9.8818  -14.0048    7.1809 C.3      18 LYS18       0.1900 DICT
    296 NZ          9.5397  -15.4300    7.2112 N.4      18 LYS18      -0.3000 DICT
    297 H          11.2027  -10.3217    7.7527 H        18 LYS18       0.3000 DICT
    298 HA         12.8366  -10.4023    9.1638 H        18 LYS18       0.0600 DICT
    299 HB2        13.8137  -12.8929    9.5675 H        18 LYS18       0.0600 DICT
    300 HB3        12.2906  -12.3395   10.1161 H        18 LYS18       0.0600 DICT
    301 HG2        12.5389  -13.9628    7.5575 H        18 LYS18       0.0600 DICT
    302 HG3        12.3111  -14.6299    9.1185 H        18 LYS18       0.0600 DICT
    303 HD2        10.1285  -14.0394    9.3344 H        18 LYS18       0.0600 DICT
    304 HD3        10.3269  -12.5022    8.6196 H        18 LYS18       0.0600 DICT
    305 HE2         8.9542  -13.4483    7.0433 H        18 LYS18       0.0600 DICT
    306 HE3        10.4999  -13.8379    6.3036 H        18 LYS18       0.0600 DICT
    307 HZ1         8.9372  -15.6164    8.0007 H        18 LYS18       0.3300 DICT
    308 HZ2         9.0662  -15.6872    6.3573 H        18 LYS18       0.3300 DICT
    309 HZ3        10.3862  -15.9742    7.3035 H        18 LYS18       0.3300 DICT
    310 N          14.4861  -10.0951    6.7976 N.am     19 VAL19      -0.5000 BACKBONE|DICT|DIRECT
    311 CA         15.6905   -9.7661    6.0348 C.3      19 VAL19       0.1400 BACKBONE|DICT|DIRECT
    312 C          15.4660   -8.5221    5.1368 C.2      19 VAL19       0.5000 BACKBONE|DICT|DIRECT
    313 O          16.1179   -8.3869    4.1025 O.2      19 VAL19      -0.5000 BACKBONE|DICT|DIRECT
    314 CB         16.1979  -10.9481    5.1413 C.3      19 VAL19      -0.0600 DICT
    315 CG1        16.7900  -12.1284    5.9272 C.3      19 VAL19      -0.1800 DICT
    316 CG2        15.1776  -11.4434    4.0928 C.3      19 VAL19      -0.1800 DICT
    317 H          13.6238   -9.7443    6.4029 H        19 VAL19       0.3000 DICT
    318 HA         16.4751   -9.4952    6.7433 H        19 VAL19       0.0600 DICT
    319 HB         17.0545  -10.5688    4.5813 H        19 VAL19       0.0600 DICT
    320 HG11       17.4901  -11.7894    6.6910 H        19 VAL19       0.0600 DICT
    321 HG12       16.0196  -12.7321    6.4048 H        19 VAL19       0.0600 DICT
    322 HG13       17.3359  -12.7949    5.2590 H        19 VAL19       0.0600 DICT
    323 HG21       14.4001  -10.7129    3.8689 H        19 VAL19       0.0600 DICT
    324 HG22       15.6820  -11.6764    3.1550 H        19 VAL19       0.0600 DICT
    325 HG23       14.6920  -12.3625    4.4122 H        19 VAL19       0.0600 DICT
    326 N          14.5460   -7.6281    5.5332 N.am     20 GLY20      -0.5000 BACKBONE|DICT|DIRECT
    327 CA         14.0872   -6.4611    4.7736 C.3      20 GLY20       0.0800 BACKBONE|DICT|DIRECT
    328 C          13.7245   -6.7687    3.3184 C.2      20 GLY20       0.5000 BACKBONE|DICT|DIRECT
    329 O          14.3945   -6.2807    2.4117 O.2      20 GLY20      -0.5000 BACKBONE|DICT|DIRECT
    330 H          14.0578   -7.8047    6.3992 H        20 GLY20       0.3000 DICT
    331 HA2        13.1761   -6.0942    5.2302 H        20 GLY20       0.0600 DICT
    332 HA3        14.8359   -5.6700    4.8202 H        20 GLY20       0.0600 DICT
    333 N          12.6867   -7.5859    3.1032 N.am     21 GLY21      -0.5000 BACKBONE|DICT|DIRECT
    334 CA         12.2870   -7.9947    1.7657 C.3      21 GLY21       0.0800 BACKBONE|DICT|DIRECT
    335 C          10.7830   -8.1907    1.7462 C.2      21 GLY21       0.5000 BACKBONE|DICT|DIRECT
    336 O          10.3352   -9.3102    1.5298 O.2      21 GLY21      -0.5000 BACKBONE|DICT|DIRECT
    337 H          12.1926   -7.9865    3.8893 H        21 GLY21       0.3000 DICT
    338 HA2        12.5464   -7.2559    1.0052 H        21 GLY21       0.0600 DICT
    339 HA3        12.7943   -8.9253    1.5065 H        21 GLY21       0.0600 DICT
    340 N           9.9942   -7.1202    1.9268 N.am     22 LEU22      -0.5000 BACKBONE|DICT|DIRECT
    341 CA          8.5286   -7.1699    1.9334 C.3      22 LEU22       0.1400 BACKBONE|DICT|DIRECT
    342 C           7.8708   -7.8534    0.7279 C.2      22 LEU22       0.5000 BACKBONE|DICT|DIRECT
    343 O           6.6963   -8.1864    0.8143 O.2      22 LEU22      -0.5000 BACKBONE|DICT|DIRECT
    344 CB          7.9237   -5.7688    2.0665 C.3      22 LEU22      -0.1200 DICT
    345 CG          8.4167   -4.8838    3.2180 C.3      22 LEU22      -0.0600 DICT
    346 CD1         9.7254   -4.1478    2.8717 C.3      22 LEU22      -0.1800 DICT
    347 CD2         7.3346   -3.8687    3.5951 C.3      22 LEU22      -0.1800 DICT
    348 H          10.4093   -6.2128    2.0827 H        22 LEU22       0.3000 DICT
    349 HA          8.2516   -7.7752    2.7849 H        22 LEU22       0.0600 DICT
    350 HB2         8.0485   -5.2250    1.1310 H        22 LEU22       0.0600 DICT
    351 HB3         6.8574   -5.9250    2.2075 H        22 LEU22       0.0600 DICT
    352 HG          8.5782   -5.5156    4.0909 H        22 LEU22       0.0600 DICT
    353 HD11       10.0621   -4.3505    1.8546 H        22 LEU22       0.0600 DICT
    354 HD12        9.6291   -3.0649    2.9607 H        22 LEU22       0.0600 DICT
    355 HD13       10.5291   -4.4529    3.5410 H        22 LEU22       0.0600 DICT
    356 HD21        6.3496   -4.3256    3.6674 H        22 LEU22       0.0600 DICT
    357 HD22        7.5805   -3.4011    4.5461 H        22 LEU22       0.0600 DICT
    358 HD23        7.2645   -3.0710    2.8544 H        22 LEU22       0.0600 DICT
    359 N           8.6289   -8.0729   -0.3490 N.am     23 GLY23      -0.5000 BACKBONE|DICT|DIRECT
    360 CA          8.1806   -8.8350   -1.4892 C.3      23 GLY23       0.0800 BACKBONE|DICT|DIRECT
    361 C           7.8826   -7.8962   -2.6455 C.2      23 GLY23       0.5000 BACKBONE|DICT|DIRECT
    362 O           7.2278   -8.3681   -3.5619 O.2      23 GLY23      -0.5000 BACKBONE|DICT|DIRECT
    363 H           9.5970   -7.7865   -0.3357 H        23 GLY23       0.3000 DICT
    364 HA2         8.9485   -9.5514   -1.7663 H        23 GLY23       0.0600 DICT
    365 HA3         7.2920   -9.4303   -1.2698 H        23 GLY23       0.0600 DICT
    366 N           8.3093   -6.6153   -2.6114 N.am     24 PHE24      -0.5000 BACKBONE|DICT|DIRECT
    367 CA          7.9602   -5.6235   -3.6221 C.3      24 PHE24       0.1400 BACKBONE|DICT|DIRECT
    368 C           8.8600   -4.3797   -3.5704 C.2      24 PHE24       0.5000 BACKBONE|DICT|DIRECT
    369 O           9.1262   -3.8408   -2.4969 O.2      24 PHE24      -0.5000 BACKBONE|DICT|DIRECT
    370 CB          6.4600   -5.2738   -3.5315 C.3      24 PHE24      -0.0050 DICT
    371 CG          6.0259   -4.4229   -2.3552 C.ar     24 PHE24      -0.1150 DICT
    372 CD1         6.2773   -4.8192   -1.0295 C.ar     24 PHE24      -0.1150 DICT
    373 CD2         5.2869   -3.2527   -2.5718 C.ar     24 PHE24      -0.1150 DICT
    374 CE1         5.8239   -4.0411    0.0208 C.ar     24 PHE24      -0.1150 DICT
    375 CE2         4.8138   -2.5092   -1.5078 C.ar     24 PHE24      -0.1150 DICT
    376 CZ          5.0852   -2.9004   -0.2094 C.ar     24 PHE24      -0.1150 DICT
    377 H           8.8437   -6.2755   -1.8248 H        24 PHE24       0.3000 DICT
    378 HA          8.1493   -6.1107   -4.5669 H        24 PHE24       0.0600 DICT
    379 HB2         6.1689   -4.7885   -4.4599 H        24 PHE24       0.0600 DICT
    380 HB3         5.8636   -6.1773   -3.4873 H        24 PHE24       0.0600 DICT
    381 HD1         6.8150   -5.7232   -0.8094 H        24 PHE24       0.1150 DICT
    382 HD2         5.0308   -2.9712   -3.5668 H        24 PHE24       0.1150 DICT
    383 HE1         6.0273   -4.3089    1.0386 H        24 PHE24       0.1150 DICT
    384 HE2         4.2029   -1.6507   -1.7052 H        24 PHE24       0.1150 DICT
    385 HZ          4.7201   -2.3431    0.6360 H        24 PHE24       0.1150 DICT
    386 N           9.2770   -3.9380   -4.7659 N.am     25 LEU25      -0.5000 BACKBONE|DICT|DIRECT
    387 CA         10.0187   -2.7059   -5.0316 C.3      25 LEU25       0.1400 BACKBONE|DICT|DIRECT
    388 C           9.1147   -1.4862   -4.8927 C.2      25 LEU25       0.5000 BACKBONE|DICT|DIRECT
    389 O           7.8966   -1.6204   -4.8774 O.2      25 LEU25      -0.5000 BACKBONE|DICT|DIRECT
    390 CB         10.5286   -2.7282   -6.4812 C.3      25 LEU25      -0.1200 DICT
    391 CG         11.6334   -3.7467   -6.7711 C.3      25 LEU25      -0.0600 DICT
    392 CD1        11.7589   -3.9927   -8.2875 C.3      25 LEU25      -0.1800 DICT
    393 CD2        12.9739   -3.3124   -6.1468 C.3      25 LEU25      -0.1800 DICT
    394 H           9.0207   -4.4741   -5.5867 H        25 LEU25       0.3000 DICT
    395 HA         10.8534   -2.6203   -4.3340 H        25 LEU25       0.0600 DICT
    396 HB2         9.6724   -2.9315   -7.1169 H        25 LEU25       0.0600 DICT
    397 HB3        10.8989   -1.7456   -6.7767 H        25 LEU25       0.0600 DICT
    398 HG         11.3319   -4.6909   -6.3202 H        25 LEU25       0.0600 DICT
    399 HD11       10.9043   -3.6155   -8.8473 H        25 LEU25       0.0600 DICT
    400 HD12       12.6398   -3.5088   -8.7096 H        25 LEU25       0.0600 DICT
    401 HD13       11.8476   -5.0562   -8.5027 H        25 LEU25       0.0600 DICT
    402 HD21       12.9911   -2.2483   -5.9080 H        25 LEU25       0.0600 DICT
    403 HD22       13.1545   -3.8450   -5.2129 H        25 LEU25       0.0600 DICT
    404 HD23       13.8245   -3.5102   -6.7997 H        25 LEU25       0.0600 DICT
    405 N           9.7310   -0.3048   -4.8539 N.am     26 VAL26      -0.5000 BACKBONE|DICT|DIRECT
    406 CA          9.0115    0.9562   -4.8122 C.3      26 VAL26       0.1400 BACKBONE|DICT|DIRECT
    407 C           9.8269    2.0401   -5.5282 C.2      26 VAL26       0.5000 BACKBONE|DICT|DIRECT
    408 O          11.0417    1.9047   -5.6339 O.2      26 VAL26      -0.5000 BACKBONE|DICT|DIRECT
    409 CB          8.6976    1.3839   -3.3540 C.3      26 VAL26      -0.0600 DICT
    410 CG1         7.7217    0.4305   -2.6432 C.3      26 VAL26      -0.1800 DICT
    411 CG2         9.9410    1.6197   -2.4792 C.3      26 VAL26      -0.1800 DICT
    412 H          10.7387   -0.2447   -4.8975 H        26 VAL26       0.3000 DICT
    413 HA          8.0871    0.8395   -5.3668 H        26 VAL26       0.0600 DICT
    414 HB          8.1778    2.3317   -3.4198 H        26 VAL26       0.0600 DICT
    415 HG11        6.8704    0.1875   -3.2731 H        26 VAL26       0.0600 DICT
    416 HG12        8.2015   -0.5068   -2.3606 H        26 VAL26       0.0600 DICT
    417 HG13        7.3378    0.8823   -1.7284 H        26 VAL26       0.0600 DICT
    418 HG21       10.5402    0.7138   -2.3836 H        26 VAL26       0.0600 DICT
    419 HG22       10.5833    2.3998   -2.8819 H        26 VAL26       0.0600 DICT
    420 HG23        9.6543    1.9293   -1.4736 H        26 VAL26       0.0600 DICT
    421 N           9.1430    3.0767   -6.0251 N.am     27 LYS27      -0.5000 BACKBONE|DICT|DIRECT
    422 CA          9.7271    4.1741   -6.7869 C.3      27 LYS27       0.1400 BACKBONE|DICT|DIRECT
    423 C           9.0170    5.4798   -6.4268 C.2      27 LYS27       0.5000 BACKBONE|DICT|DIRECT
    424 O           7.9096    5.7344   -6.9041 O.2      27 LYS27      -0.5000 BACKBONE|DICT|DIRECT
    425 CB          9.6807    3.8620   -8.2987 C.3      27 LYS27      -0.1200 DICT
    426 CG          8.2947    3.4765   -8.8615 C.3      27 LYS27      -0.1200 DICT
    427 CD          7.9923    4.1283  -10.2196 C.3      27 LYS27      -0.1200 DICT
    428 CE          8.8536    3.5987  -11.3740 C.3      27 LYS27       0.1900 DICT
    429 NZ          8.4011    2.2752  -11.8410 N.4      27 LYS27      -0.3000 DICT
    430 H           8.1343    3.0901   -5.9325 H        27 LYS27       0.3000 DICT
    431 HA         10.7767    4.2913   -6.5096 H        27 LYS27       0.0600 DICT
    432 HB2        10.0720    4.7310   -8.8295 H        27 LYS27       0.0600 DICT
    433 HB3        10.3797    3.0548   -8.5218 H        27 LYS27       0.0600 DICT
    434 HG2         8.2257    2.3918   -8.9417 H        27 LYS27       0.0600 DICT
    435 HG3         7.5120    3.7400   -8.1617 H        27 LYS27       0.0600 DICT
    436 HD2         6.9409    4.0018  -10.4720 H        27 LYS27       0.0600 DICT
    437 HD3         8.1389    5.2052  -10.1316 H        27 LYS27       0.0600 DICT
    438 HE2         8.7791    4.2832  -12.2194 H        27 LYS27       0.0600 DICT
    439 HE3         9.9071    3.5552  -11.0977 H        27 LYS27       0.0600 DICT
    440 HZ1         7.4333    2.3200  -12.1254 H        27 LYS27       0.3300 DICT
    441 HZ2         8.9680    1.9809  -12.6236 H        27 LYS27       0.3300 DICT
    442 HZ3         8.5012    1.6003  -11.0951 H        27 LYS27       0.3300 DICT
    443 N           9.6530    6.2800   -5.5570 N.am     28 GLU28      -0.5000 BACKBONE|DICT|DIRECT
    444 CA          9.1202    7.5868   -5.2019 C.3      28 GLU28       0.1400 BACKBONE|DICT|DIRECT
    445 C           9.8961    8.6156   -5.9966 C.2      28 GLU28       0.5000 BACKBONE|DICT|DIRECT
    446 O          11.1046    8.7651   -5.8178 O.2      28 GLU28      -0.5000 BACKBONE|DICT|DIRECT
    447 CB          9.1908    7.8592   -3.6957 C.3      28 GLU28      -0.1200 DICT
    448 CG          8.2258    8.9906   -3.2718 C.3      28 GLU28      -0.2200 DICT
    449 CD          8.7622   10.4262   -3.2348 C.2      28 GLU28       0.7000 DICT
    450 OE1         9.9507   10.6570   -3.5359 O.co2    28 GLU28      -0.8000 DICT
    451 OE2         7.9414   11.3026   -2.8982 O.co2    28 GLU28      -0.8000 DICT
    452 H          10.5592    6.0362   -5.1832 H        28 GLU28       0.3000 DICT
    453 HA          8.0717    7.6548   -5.4874 H        28 GLU28       0.0600 DICT
    454 HB2         8.9732    6.9455   -3.1554 H        28 GLU28       0.0600 DICT
    455 HB3        10.1962    8.1214   -3.3964 H        28 GLU28       0.0600 DICT
    456 HG2         7.3376    8.9852   -3.9047 H        28 GLU28       0.0600 DICT
    457 HG3         7.8451    8.7843   -2.2870 H        28 GLU28       0.0600 DICT
    458 N           9.1603    9.3190   -6.8546 N.am     29 ARG29      -0.5000 BACKBONE|DICT|DIRECT
    459 CA          9.7044   10.4021   -7.6471 C.3      29 ARG29       0.1400 BACKBONE|DICT|DIRECT
    460 C           9.8759   11.6111   -6.7392 C.2      29 ARG29       0.5000 BACKBONE|DICT|DIRECT
    461 O           8.8887   12.0958   -6.1828 O.2      29 ARG29      -0.5000 BACKBONE|DICT|DIRECT
    462 CB          8.7415   10.6980   -8.7896 C.3      29 ARG29      -0.1200 DICT
    463 CG          8.5446    9.5004   -9.7235 C.3      29 ARG29      -0.0500 DICT
    464 CD          7.1418    9.4860  -10.3345 C.3      29 ARG29       0.1900 DICT
    465 NE          6.7295    8.1135  -10.6482 N.pl3    29 ARG29      -0.7000 DICT
    466 CZ          5.5089    7.7251  -11.0487 C.cat    29 ARG29       0.6399 DICT
    467 NH1         4.5416    8.6092  -11.3367 N.pl3    29 ARG29      -0.8000 DICT
    468 NH2         5.2518    6.4175  -11.1575 N.pl3    29 ARG29      -0.8000 DICT
    469 H           8.1646    9.1634   -6.9149 H        29 ARG29       0.3000 DICT
    470 HA         10.6679   10.1070   -8.0694 H        29 ARG29       0.0600 DICT
    471 HB2         7.7869   10.9550   -8.3307 H        29 ARG29       0.0600 DICT
    472 HB3         9.0901   11.5560   -9.3658 H        29 ARG29       0.0600 DICT
    473 HG2         9.2754    9.6071  -10.5266 H        29 ARG29       0.0600 DICT
    474 HG3         8.7828    8.5479   -9.2464 H        29 ARG29       0.0600 DICT
    475 HD2         6.4010    9.9822   -9.7096 H        29 ARG29       0.0600 DICT
    476 HD3         7.1685   10.0166  -11.2870 H        29 ARG29       0.0600 DICT
    477 HE          7.4263    7.4031  -10.4785 H        29 ARG29       0.4400 DICT
    478 HH11        4.7243    9.5963  -11.2371 H        29 ARG29       0.4600 DICT
    479 HH12        3.6279    8.2969  -11.6317 H        29 ARG29       0.4600 DICT
    480 HH21        5.9632    5.7378  -10.9337 H        29 ARG29       0.4600 DICT
    481 HH22        4.3326    6.0982  -11.4287 H        29 ARG29       0.4600 DICT
    482 N          11.1347   12.0573   -6.6220 N.am     30 VAL30      -0.5000 BACKBONE|DICT|DIRECT
    483 CA         11.5830   13.1630   -5.7740 C.3      30 VAL30       0.1400 BACKBONE|DICT|DIRECT
    484 C          10.7411   14.4519   -5.9275 C.2      30 VAL30       0.5000 BACKBONE|DICT|DIRECT
    485 O          10.6737   15.2367   -4.9831 O.2      30 VAL30      -0.5000 BACKBONE|DICT|DIRECT
    486 CB         13.0757   13.4970   -6.0716 C.3      30 VAL30      -0.0600 DICT
    487 CG1        13.6438   14.6795   -5.2574 C.3      30 VAL30      -0.1800 DICT
    488 CG2        13.9827   12.2672   -5.8717 C.3      30 VAL30      -0.1800 DICT
    489 H          11.8693   11.5647   -7.1083 H        30 VAL30       0.3000 DICT
    490 HA         11.4922   12.8324   -4.7379 H        30 VAL30       0.0600 DICT
    491 HB         13.1564   13.7731   -7.1246 H        30 VAL30       0.0600 DICT
    492 HG11       13.4594   14.5538   -4.1900 H        30 VAL30       0.0600 DICT
    493 HG12       14.7214   14.7702   -5.3966 H        30 VAL30       0.0600 DICT
    494 HG13       13.2179   15.6344   -5.5658 H        30 VAL30       0.0600 DICT
    495 HG21       13.9339   11.9069   -4.8433 H        30 VAL30       0.0600 DICT
    496 HG22       13.7056   11.4407   -6.5254 H        30 VAL30       0.0600 DICT
    497 HG23       15.0243   12.5050   -6.0885 H        30 VAL30       0.0600 DICT
    498 N          10.0791   14.6248   -7.0846 N.am     31 SER31      -0.5000 BACKBONE|DICT|DIRECT
    499 CA          9.2036   15.7537   -7.3490 C.3      31 SER31       0.1400 BACKBONE|DICT|DIRECT
    500 C           8.0171   15.3163   -8.2185 C.2      31 SER31       0.5000 BACKBONE|DICT|DIRECT
    501 O           8.0035   15.6132   -9.4116 O.2      31 SER31      -0.5000 BACKBONE|DICT|DIRECT
    502 CB         10.0583   16.8744   -7.9713 C.3      31 SER31       0.1450 DICT
    503 OG          9.3308   18.0797   -8.0340 O.3      31 SER31      -0.6830 DICT
    504 H          10.1469   13.9255   -7.8094 H        31 SER31       0.3000 DICT
    505 HA          8.7831   16.1200   -6.4097 H        31 SER31       0.0600 DICT
    506 HB2        10.9454   17.0623   -7.3649 H        31 SER31       0.0600 DICT
    507 HB3        10.4129   16.6057   -8.9675 H        31 SER31       0.0600 DICT
    508 HG          8.6448   17.9849   -8.6998 H        31 SER31       0.4180 DICT
    509 N           7.0484   14.6111   -7.6129 N.am     32 LYS32      -0.5000 BACKBONE|DICT|DIRECT
    510 CA          5.8570   14.0728   -8.2839 C.3      32 LYS32       0.1400 BACKBONE|DICT|DIRECT
    511 C           4.8953   13.4669   -7.2363 C.2      32 LYS32       0.5000 BACKBONE|DICT|DIRECT
    512 O           5.2334   13.5023   -6.0506 O.2      32 LYS32      -0.5000 BACKBONE|DICT|DIRECT
    513 CB          6.3030   13.0803   -9.3921 C.3      32 LYS32      -0.1200 DICT
    514 CG          6.3050   13.6250  -10.8373 C.3      32 LYS32      -0.1200 DICT
    515 CD          5.3587   12.8988  -11.8042 C.3      32 LYS32      -0.1200 DICT
    516 CE          4.1398   13.7521  -12.1981 C.3      32 LYS32       0.1900 DICT
    517 NZ          2.9983   12.9211  -12.6192 N.4      32 LYS32      -0.3000 DICT
    518 H           7.1249   14.3939   -6.6275 H        32 LYS32       0.3000 DICT
    519 HA          5.3321   14.9199   -8.7274 H        32 LYS32       0.0600 DICT
    520 HB2         7.3310   12.8179   -9.1872 H        32 LYS32       0.0600 DICT
    521 HB3         5.7886   12.1262   -9.3194 H        32 LYS32       0.0600 DICT
    522 HG2         6.0936   14.6943  -10.8516 H        32 LYS32       0.0600 DICT
    523 HG3         7.3193   13.5397  -11.2303 H        32 LYS32       0.0600 DICT
    524 HD2         5.9133   12.6499  -12.7104 H        32 LYS32       0.0600 DICT
    525 HD3         5.0568   11.9345  -11.3952 H        32 LYS32       0.0600 DICT
    526 HE2         3.8111   14.3866  -11.3800 H        32 LYS32       0.0600 DICT
    527 HE3         4.4101   14.4302  -13.0079 H        32 LYS32       0.0600 DICT
    528 HZ1         2.6952   12.3413  -11.8499 H        32 LYS32       0.3300 DICT
    529 HZ2         2.2359   13.5192  -12.9059 H        32 LYS32       0.3300 DICT
    530 HZ3         3.2734   12.3376  -13.3965 H        32 LYS32       0.3300 DICT
    531 N           3.7314   12.9014   -7.6619 N.am     33 PRO33      -0.1400 BACKBONE|DICT|DIRECT
    532 CA          2.7873   12.1793   -6.7810 C.3      33 PRO33       0.0100 BACKBONE|DICT|DIRECT
    533 C           3.4253   11.1058   -5.8744 C.2      33 PRO33       0.5000 BACKBONE|DICT|DIRECT
    534 O           4.6134   10.8174   -6.0323 O.2      33 PRO33      -0.5000 BACKBONE|DICT|DIRECT
    535 CB          1.7741   11.5654   -7.7687 C.3      33 PRO33      -0.1200 DICT
    536 CG          1.7366   12.5391   -8.9213 C.3      33 PRO33      -0.1200 DICT
    537 CD          3.1749   13.0112   -9.0088 C.3      33 PRO33      -0.0500 DICT
    538 HA          2.3042   12.9392   -6.1654 H        33 PRO33       0.0600 DICT
    539 HB2         2.1170   10.5894   -8.1179 H        33 PRO33       0.0600 DICT
    540 HB3         0.7755   11.4426   -7.3538 H        33 PRO33       0.0600 DICT
    541 HG2         1.3628   12.1018   -9.8473 H        33 PRO33       0.0600 DICT
    542 HG3         1.0931   13.3806   -8.6611 H        33 PRO33       0.0600 DICT
    543 HD2         3.7011   12.3411   -9.6786 H        33 PRO33       0.0600 DICT
    544 HD3         3.2229   14.0346   -9.3743 H        33 PRO33       0.0600 DICT
    545 N           2.6249   10.4935   -4.9724 N.am     34 PRO34      -0.1400 BACKBONE|DICT|DIRECT
    546 CA          3.1064    9.4431   -4.0581 C.3      34 PRO34       0.0100 BACKBONE|DICT|DIRECT
    547 C           3.9553    8.3281   -4.6677 C.2      34 PRO34       0.5000 BACKBONE|DICT|DIRECT
    548 O           3.9371    8.1179   -5.8821 O.2      34 PRO34      -0.5000 BACKBONE|DICT|DIRECT
    549 CB          1.8185    8.8989   -3.4273 C.3      34 PRO34      -0.1200 DICT
    550 CG          0.8928   10.1018   -3.4138 C.3      34 PRO34      -0.1200 DICT
    551 CD          1.2051   10.7729   -4.7378 C.3      34 PRO34      -0.0500 DICT
    552 HA          3.7302    9.9342   -3.3253 H        34 PRO34       0.0600 DICT
    553 HB2         1.3858    8.1161   -4.0539 H        34 PRO34       0.0600 DICT
    554 HB3         1.9811    8.4687   -2.4396 H        34 PRO34       0.0600 DICT
    555 HG2        -0.1571    9.8464   -3.2836 H        34 PRO34       0.0600 DICT
    556 HG3         1.1783   10.7815   -2.6119 H        34 PRO34       0.0600 DICT
    557 HD2         0.6171   10.2889   -5.5176 H        34 PRO34       0.0600 DICT
    558 HD3         0.9586   11.8348   -4.7125 H        34 PRO34       0.0600 DICT
    559 N           4.6913    7.6295   -3.7961 N.am     35 VAL35      -0.5000 BACKBONE|DICT|DIRECT
    560 CA          5.4604    6.4523   -4.1806 C.3      35 VAL35       0.1400 BACKBONE|DICT|DIRECT
    561 C           4.5518    5.3389   -4.7201 C.2      35 VAL35       0.5000 BACKBONE|DICT|DIRECT
    562 O           3.4141    5.2029   -4.2681 O.2      35 VAL35      -0.5000 BACKBONE|DICT|DIRECT
    563 CB          6.2827    5.9192   -2.9847 C.3      35 VAL35      -0.0600 DICT
    564 CG1         5.4496    5.4353   -1.7994 C.3      35 VAL35      -0.1800 DICT
    565 CG2         7.2543    4.7951   -3.3539 C.3      35 VAL35      -0.1800 DICT
    566 H           4.6700    7.8544   -2.8102 H        35 VAL35       0.3000 DICT
    567 HA          6.1426    6.7510   -4.9749 H        35 VAL35       0.0600 DICT
    568 HB          6.8618    6.7630   -2.6444 H        35 VAL35       0.0600 DICT
    569 HG11        4.4502    5.8672   -1.7805 H        35 VAL35       0.0600 DICT
    570 HG12        5.3847    4.3513   -1.8050 H        35 VAL35       0.0600 DICT
    571 HG13        5.9137    5.6738   -0.8550 H        35 VAL35       0.0600 DICT
    572 HG21        6.7271    3.9144   -3.7165 H        35 VAL35       0.0600 DICT
    573 HG22        7.9426    5.1019   -4.1184 H        35 VAL35       0.0600 DICT
    574 HG23        7.8523    4.4827   -2.5002 H        35 VAL35       0.0600 DICT
    575 N           5.0721    4.5861   -5.6941 N.am     36 ILE36      -0.5000 BACKBONE|DICT|DIRECT
    576 CA          4.3471    3.4747   -6.2905 C.3      36 ILE36       0.1400 BACKBONE|DICT|DIRECT
    577 C           5.2552    2.2411   -6.3651 C.2      36 ILE36       0.5000 BACKBONE|DICT|DIRECT
    578 O           6.4676    2.3754   -6.2538 O.2      36 ILE36      -0.5000 BACKBONE|DICT|DIRECT
    579 CB          3.7358    3.8765   -7.6660 C.3      36 ILE36      -0.0600 DICT
    580 CG1         2.2623    3.4363   -7.7604 C.3      36 ILE36      -0.1200 DICT
    581 CG2         4.4938    3.4028   -8.9147 C.3      36 ILE36      -0.1800 DICT
    582 CD1         1.3535    4.0743   -6.6960 C.3      36 ILE36      -0.1800 DICT
    583 H           6.0075    4.7569   -6.0358 H        36 ILE36       0.3000 DICT
    584 HA          3.5332    3.1961   -5.6348 H        36 ILE36       0.0600 DICT
    585 HB          3.7387    4.9667   -7.7234 H        36 ILE36       0.0600 DICT
    586 HG12        1.8668    3.6954   -8.7433 H        36 ILE36       0.0600 DICT
    587 HG13        2.1948    2.3496   -7.6927 H        36 ILE36       0.0600 DICT
    588 HG21        4.4586    2.3241   -9.0434 H        36 ILE36       0.0600 DICT
    589 HG22        4.0675    3.8425   -9.8164 H        36 ILE36       0.0600 DICT
    590 HG23        5.5249    3.7195   -8.8625 H        36 ILE36       0.0600 DICT
    591 HD11        1.7012    5.0658   -6.4044 H        36 ILE36       0.0600 DICT
    592 HD12        0.3381    4.1844   -7.0777 H        36 ILE36       0.0600 DICT
    593 HD13        1.2919    3.4586   -5.7985 H        36 ILE36       0.0600 DICT
    594 N           4.6487    1.0533   -6.5040 N.am     37 ILE37      -0.5000 BACKBONE|DICT|DIRECT
    595 CA          5.3679   -0.2212   -6.5314 C.3      37 ILE37       0.1400 BACKBONE|DICT|DIRECT
    596 C           5.9814   -0.4246   -7.9259 C.2      37 ILE37       0.5000 BACKBONE|DICT|DIRECT
    597 O           5.3685   -0.0070   -8.9058 O.2      37 ILE37      -0.5000 BACKBONE|DICT|DIRECT
    598 CB          4.4349   -1.4268   -6.2138 C.3      37 ILE37      -0.0600 DICT
    599 CG1         3.6731   -1.1668   -4.8987 C.3      37 ILE37      -0.1200 DICT
    600 CG2         5.1945   -2.7758   -6.1673 C.3      37 ILE37      -0.1800 DICT
    601 CD1         2.6447   -2.1878   -4.4226 C.3      37 ILE37      -0.1800 DICT
    602 H           3.6444    1.0044   -6.5933 H        37 ILE37       0.3000 DICT
    603 HA          6.1528   -0.1815   -5.7829 H        37 ILE37       0.0600 DICT
    604 HB          3.6945   -1.4816   -7.0073 H        37 ILE37       0.0600 DICT
    605 HG12        4.3974   -1.0180   -4.1052 H        37 ILE37       0.0600 DICT
    606 HG13        3.1029   -0.2491   -5.0042 H        37 ILE37       0.0600 DICT
    607 HG21        5.7480   -3.0039   -7.0713 H        37 ILE37       0.0600 DICT
    608 HG22        5.9344   -2.7878   -5.3835 H        37 ILE37       0.0600 DICT
    609 HG23        4.5309   -3.6224   -6.0032 H        37 ILE37       0.0600 DICT
    610 HD11        2.9373   -3.2194   -4.5967 H        37 ILE37       0.0600 DICT
    611 HD12        2.4797   -2.0534   -3.3572 H        37 ILE37       0.0600 DICT
    612 HD13        1.6750   -2.0163   -4.8873 H        37 ILE37       0.0600 DICT
    613 N           7.1626   -1.0540   -8.0092 N.am     38 SER38      -0.5000 BACKBONE|DICT|DIRECT
    614 CA          7.7974   -1.3252   -9.3000 C.3      38 SER38       0.1400 BACKBONE|DICT|DIRECT
    615 C           7.7469   -2.8096   -9.6921 C.2      38 SER38       0.5000 BACKBONE|DICT|DIRECT
    616 O           7.5836   -3.0837  -10.8791 O.2      38 SER38      -0.5000 BACKBONE|DICT|DIRECT
    617 CB          9.2260   -0.7573   -9.3131 C.3      38 SER38       0.1450 DICT
    618 OG          9.7293   -0.6987  -10.6313 O.3      38 SER38      -0.6830 DICT
    619 H           7.6356   -1.3702   -7.1744 H        38 SER38       0.3000 DICT
    620 HA          7.2693   -0.7963  -10.0955 H        38 SER38       0.0600 DICT
    621 HB2         9.2490    0.2491   -8.8937 H        38 SER38       0.0600 DICT
    622 HB3         9.9045   -1.3616   -8.7217 H        38 SER38       0.0600 DICT
    623 HG          9.8581   -1.5958  -10.9525 H        38 SER38       0.4180 DICT
    624 N           7.8769   -3.7407   -8.7322 N.am     39 ASP39      -0.5000 BACKBONE|DICT|DIRECT
    625 CA          7.8905   -5.1764   -9.0189 C.3      39 ASP39       0.1400 BACKBONE|DICT|DIRECT
    626 C           7.8597   -5.9618   -7.7127 C.2      39 ASP39       0.5000 BACKBONE|DICT|DIRECT
    627 O           8.6578   -5.6604   -6.8327 O.2      39 ASP39      -0.5000 BACKBONE|DICT|DIRECT
    628 CB          9.0988   -5.6222   -9.8867 C.3      39 ASP39      -0.2200 DICT
    629 CG          8.7737   -6.7709  -10.8501 C.2      39 ASP39       0.7000 DICT
    630 OD1         8.1482   -7.7604  -10.4095 O.co2    39 ASP39      -0.8000 DICT
    631 OD2         9.2385   -6.6816  -12.0056 O.co2    39 ASP39      -0.8000 DICT
    632 H           7.9928   -3.4757   -7.7654 H        39 ASP39       0.3000 DICT
    633 HA          6.9786   -5.3953   -9.5638 H        39 ASP39       0.0600 DICT
    634 HB2         9.5202   -4.7859  -10.4453 H        39 ASP39       0.0600 DICT
    635 HB3         9.9184   -5.9657   -9.2565 H        39 ASP39       0.0600 DICT
    636 N           7.0012   -6.9932   -7.6552 N.am     40 LEU40      -0.5000 BACKBONE|DICT|DIRECT
    637 CA          6.9108   -7.9506   -6.5576 C.3      40 LEU40       0.1400 BACKBONE|DICT|DIRECT
    638 C           8.1690   -8.8421   -6.4962 C.2      40 LEU40       0.5000 BACKBONE|DICT|DIRECT
    639 O           8.1759   -9.9218   -7.0867 O.2      40 LEU40      -0.5000 BACKBONE|DICT|DIRECT
    640 CB          5.6178   -8.7818   -6.6901 C.3      40 LEU40      -0.1200 DICT
    641 CG          4.3229   -7.9842   -6.4193 C.3      40 LEU40      -0.0600 DICT
    642 CD1         3.0908   -8.7036   -6.9981 C.3      40 LEU40      -0.1800 DICT
    643 CD2         4.1427   -7.6429   -4.9301 C.3      40 LEU40      -0.1800 DICT
    644 H           6.4382   -7.2048   -8.4673 H        40 LEU40       0.3000 DICT
    645 HA          6.8239   -7.3572   -5.6573 H        40 LEU40       0.0600 DICT
    646 HB2         5.5853   -9.2005   -7.6981 H        40 LEU40       0.0600 DICT
    647 HB3         5.6470   -9.6404   -6.0168 H        40 LEU40       0.0600 DICT
    648 HG          4.3969   -7.0388   -6.9589 H        40 LEU40       0.0600 DICT
    649 HD11        3.3447   -9.6607   -7.4395 H        40 LEU40       0.0600 DICT
    650 HD12        2.3040   -8.8878   -6.2674 H        40 LEU40       0.0600 DICT
    651 HD13        2.6539   -8.1255   -7.8112 H        40 LEU40       0.0600 DICT
    652 HD21        4.9126   -8.0865   -4.3075 H        40 LEU40       0.0600 DICT
    653 HD22        4.1680   -6.5637   -4.8053 H        40 LEU40       0.0600 DICT
    654 HD23        3.1992   -7.9906   -4.5179 H        40 LEU40       0.0600 DICT
    655 N           9.2097   -8.3477   -5.7987 N.am     41 ILE41      -0.5000 BACKBONE|DICT|DIRECT
    656 CA         10.5604   -8.9068   -5.7214 C.3      41 ILE41       0.1400 BACKBONE|DICT|DIRECT
    657 C          10.6008  -10.4140   -5.3939 C.2      41 ILE41       0.5000 BACKBONE|DICT|DIRECT
    658 O          11.2660  -11.1575   -6.1135 O.2      41 ILE41      -0.5000 BACKBONE|DICT|DIRECT
    659 CB         11.4644   -8.0934   -4.7227 C.3      41 ILE41      -0.0600 DICT
    660 CG1        12.9052   -7.9647   -5.2463 C.3      41 ILE41      -0.1200 DICT
    661 CG2        11.5436   -8.5962   -3.2647 C.3      41 ILE41      -0.1800 DICT
    662 CD1        13.0501   -6.9273   -6.3600 C.3      41 ILE41      -0.1800 DICT
    663 H           9.0992   -7.4404   -5.3718 H        41 ILE41       0.3000 DICT
    664 HA         10.9665   -8.8014   -6.7284 H        41 ILE41       0.0600 DICT
    665 HB         11.0531   -7.0838   -4.6606 H        41 ILE41       0.0600 DICT
    666 HG12       13.5680   -7.6578   -4.4360 H        41 ILE41       0.0600 DICT
    667 HG13       13.2783   -8.9350   -5.5766 H        41 ILE41       0.0600 DICT
    668 HG21       12.0499   -9.5581   -3.1773 H        41 ILE41       0.0600 DICT
    669 HG22       12.0958   -7.8912   -2.6424 H        41 ILE41       0.0600 DICT
    670 HG23       10.5594   -8.6788   -2.8278 H        41 ILE41       0.0600 DICT
    671 HD11       12.1066   -6.7430   -6.8714 H        41 ILE41       0.0600 DICT
    672 HD12       13.4247   -5.9877   -5.9624 H        41 ILE41       0.0600 DICT
    673 HD13       13.7632   -7.2674   -7.1113 H        41 ILE41       0.0600 DICT
    674 N           9.8708  -10.8352   -4.3484 N.am     42 ARG42      -0.5000 BACKBONE|DICT|DIRECT
    675 CA          9.8929  -12.2095   -3.8647 C.3      42 ARG42       0.1400 BACKBONE|DICT|DIRECT
    676 C           8.6676  -12.9684   -4.3616 C.2      42 ARG42       0.5000 BACKBONE|DICT|DIRECT
    677 O           8.8118  -13.9530   -5.0838 O.2      42 ARG42      -0.5000 BACKBONE|DICT|DIRECT
    678 CB          9.9917  -12.2246   -2.3256 C.3      42 ARG42      -0.1200 DICT
    679 CG         10.5256  -13.5653   -1.7932 C.3      42 ARG42      -0.0500 DICT
    680 CD         11.8669  -13.3857   -1.0613 C.3      42 ARG42       0.1900 DICT
    681 NE         12.5887  -14.6549   -0.8979 N.pl3    42 ARG42      -0.7000 DICT
    682 CZ         13.3476  -15.2514   -1.8386 C.cat    42 ARG42       0.6399 DICT
    683 NH1        13.5034  -14.7339   -3.0686 N.pl3    42 ARG42      -0.8000 DICT
    684 NH2        13.9682  -16.3988   -1.5398 N.pl3    42 ARG42      -0.8000 DICT
    685 H           9.3011  -10.1750   -3.8408 H        42 ARG42       0.3000 DICT
    686 HA         10.7832  -12.7103   -4.2515 H        42 ARG42       0.0600 DICT
    687 HB2        10.6549  -11.4201   -2.0055 H        42 ARG42       0.0600 DICT
    688 HB3         9.0332  -11.9877   -1.8614 H        42 ARG42       0.0600 DICT
    689 HG2         9.7928  -13.9067   -1.0600 H        42 ARG42       0.0600 DICT
    690 HG3        10.5599  -14.3517   -2.5493 H        42 ARG42       0.0600 DICT
    691 HD2        12.4933  -12.5988   -1.4838 H        42 ARG42       0.0600 DICT
    692 HD3        11.6499  -13.0773   -0.0378 H        42 ARG42       0.0600 DICT
    693 HE         12.4801  -15.1156   -0.0063 H        42 ARG42       0.4400 DICT
    694 HH11       13.0439  -13.8687   -3.3142 H        42 ARG42       0.4600 DICT
    695 HH12       14.0695  -15.2046   -3.7601 H        42 ARG42       0.4600 DICT
    696 HH21       13.8712  -16.8125   -0.6240 H        42 ARG42       0.4600 DICT
    697 HH22       14.5469  -16.8607   -2.2270 H        42 ARG42       0.4600 DICT
    698 N           7.4897  -12.4857   -3.9547 N.am     43 GLY43      -0.5000 BACKBONE|DICT|DIRECT
    699 CA          6.2343  -13.1348   -4.2691 C.3      43 GLY43       0.0800 BACKBONE|DICT|DIRECT
    700 C           5.6957  -13.9533   -3.0823 C.2      43 GLY43       0.5000 BACKBONE|DICT|DIRECT
    701 O           4.8702  -14.8394   -3.2976 O.2      43 GLY43      -0.5000 BACKBONE|DICT|DIRECT
    702 H           7.4511  -11.6371   -3.4108 H        43 GLY43       0.3000 DICT
    703 HA2         5.5714  -12.3263   -4.5363 H        43 GLY43       0.0600 DICT
    704 HA3         6.3113  -13.7743   -5.1500 H        43 GLY43       0.0600 DICT
    705 N           6.1790  -13.7003   -1.8514 N.am     44 GLY44      -0.5000 BACKBONE|DICT|DIRECT
    706 CA          5.8384  -14.5018   -0.6748 C.3      44 GLY44       0.0800 BACKBONE|DICT|DIRECT
    707 C           5.2486  -13.6709    0.4703 C.2      44 GLY44       0.5000 BACKBONE|DICT|DIRECT
    708 O           4.5239  -14.2380    1.2845 O.2      44 GLY44      -0.5000 BACKBONE|DICT|DIRECT
    709 H           6.8767  -12.9811   -1.7376 H        44 GLY44       0.3000 DICT
    710 HA2         5.1476  -15.3152   -0.9030 H        44 GLY44       0.0600 DICT
    711 HA3         6.7528  -14.9730   -0.3135 H        44 GLY44       0.0600 DICT
    712 N           5.5389  -12.3629    0.5629 N.am     45 ALA45      -0.5000 BACKBONE|DICT|DIRECT
    713 CA          5.0316  -11.5054    1.6379 C.3      45 ALA45       0.1400 BACKBONE|DICT|DIRECT
    714 C           3.9137  -10.6027    1.1025 C.2      45 ALA45       0.5000 BACKBONE|DICT|DIRECT
    715 O           2.7434  -10.9080    1.3195 O.2      45 ALA45      -0.5000 BACKBONE|DICT|DIRECT
    716 CB          6.1986  -10.7575    2.3035 C.3      45 ALA45      -0.1800 DICT
    717 H           6.1269  -11.9219   -0.1281 H        45 ALA45       0.3000 DICT
    718 HA          4.5713  -12.0962    2.4319 H        45 ALA45       0.0600 DICT
    719 HB1         6.9892  -10.5253    1.5917 H        45 ALA45       0.0600 DICT
    720 HB2         5.8768   -9.8358    2.7910 H        45 ALA45       0.0600 DICT
    721 HB3         6.6520  -11.3801    3.0742 H        45 ALA45       0.0600 DICT
    722 N           4.2913   -9.5314    0.3923 N.am     46 ALA46      -0.5000 BACKBONE|DICT|DIRECT
    723 CA          3.4111   -8.5916   -0.2951 C.3      46 ALA46       0.1400 BACKBONE|DICT|DIRECT
    724 C           2.4252   -9.2602   -1.2482 C.2      46 ALA46       0.5000 BACKBONE|DICT|DIRECT
    725 O           1.2182   -9.1644   -1.0503 O.2      46 ALA46      -0.5000 BACKBONE|DICT|DIRECT
    726 CB          4.2667   -7.5902   -1.0737 C.3      46 ALA46      -0.1800 DICT
    727 H           5.2784   -9.3210    0.3200 H        46 ALA46       0.3000 DICT
    728 HA          2.8435   -8.0504    0.4456 H        46 ALA46       0.0600 DICT
    729 HB1         5.2263   -8.0189   -1.3574 H        46 ALA46       0.0600 DICT
    730 HB2         3.8095   -7.2914   -2.0132 H        46 ALA46       0.0600 DICT
    731 HB3         4.4673   -6.6955   -0.5042 H        46 ALA46       0.0600 DICT
    732 N           2.9720   -9.9221   -2.2747 N.am     47 GLU47      -0.5000 BACKBONE|DICT|DIRECT
    733 CA          2.2048  -10.6175   -3.3018 C.3      47 GLU47       0.1400 BACKBONE|DICT|DIRECT
    734 C           1.2323  -11.6487   -2.7174 C.2      47 GLU47       0.5000 BACKBONE|DICT|DIRECT
    735 O           0.0815  -11.6897   -3.1458 O.2      47 GLU47      -0.5000 BACKBONE|DICT|DIRECT
    736 CB          3.1833  -11.3034   -4.2532 C.3      47 GLU47      -0.1200 DICT
    737 CG          2.5239  -12.0395   -5.4366 C.3      47 GLU47      -0.2200 DICT
    738 CD          3.5502  -12.7404   -6.3282 C.2      47 GLU47       0.7000 DICT
    739 OE1         4.1235  -12.0592   -7.2035 O.co2    47 GLU47      -0.8000 DICT
    740 OE2         3.7593  -13.9537   -6.1171 O.co2    47 GLU47      -0.8000 DICT
    741 H           3.9755   -9.9402   -2.3786 H        47 GLU47       0.3000 DICT
    742 HA          1.6301   -9.8736   -3.8564 H        47 GLU47       0.0600 DICT
    743 HB2         3.9112  -10.5811   -4.6235 H        47 GLU47       0.0600 DICT
    744 HB3         3.7255  -12.0290   -3.6535 H        47 GLU47       0.0600 DICT
    745 HG2         1.8092  -12.7869   -5.0903 H        47 GLU47       0.0600 DICT
    746 HG3         1.9466  -11.3350   -6.0365 H        47 GLU47       0.0600 DICT
    747 N           1.7080  -12.4206   -1.7231 N.am     48 GLN48      -0.5000 BACKBONE|DICT|DIRECT
    748 CA          0.9068  -13.3841   -0.9707 C.3      48 GLN48       0.1400 BACKBONE|DICT|DIRECT
    749 C          -0.2916  -12.7325   -0.2745 C.2      48 GLN48       0.5000 BACKBONE|DICT|DIRECT
    750 O          -1.3513  -13.3554   -0.2260 O.2      48 GLN48      -0.5000 BACKBONE|DICT|DIRECT
    751 CB          1.8054  -14.0768    0.0587 C.3      48 GLN48      -0.1200 DICT
    752 CG          1.1529  -15.1826    0.9208 C.3      48 GLN48      -0.1200 DICT
    753 CD          1.4339  -16.6041    0.4358 C.2      48 GLN48       0.5000 DICT
    754 OE1         1.5061  -17.5189    1.2517 O.2      48 GLN48      -0.5000 DICT
    755 NE2         1.5957  -16.8105   -0.8738 N.am     48 GLN48      -0.7600 DICT
    756 H           2.6673  -12.3121   -1.4285 H        48 GLN48       0.3000 DICT
    757 HA          0.5326  -14.1285   -1.6761 H        48 GLN48       0.0600 DICT
    758 HB2         2.6849  -14.4634   -0.4554 H        48 GLN48       0.0600 DICT
    759 HB3         2.1782  -13.3144    0.7397 H        48 GLN48       0.0600 DICT
    760 HG2         1.5778  -15.1141    1.9231 H        48 GLN48       0.0600 DICT
    761 HG3         0.0804  -15.0578    1.0557 H        48 GLN48       0.0600 DICT
    762 HE21        1.5353  -16.0434   -1.5274 H        48 GLN48       0.3800 DICT
    763 HE22        1.7813  -17.7413   -1.2181 H        48 GLN48       0.3800 DICT
    764 N          -0.1129  -11.4886    0.2099 N.am     49 SER49      -0.5000 BACKBONE|DICT|DIRECT
    765 CA         -1.1842  -10.6807    0.7783 C.3      49 SER49       0.1400 BACKBONE|DICT|DIRECT
    766 C          -2.3062  -10.5003   -0.2532 C.2      49 SER49       0.5000 BACKBONE|DICT|DIRECT
    767 O          -3.4052  -10.9449    0.0260 O.2      49 SER49      -0.5000 BACKBONE|DICT|DIRECT
    768 CB         -0.6426   -9.3425    1.3029 C.3      49 SER49       0.1450 DICT
    769 OG         -1.4825   -8.7747    2.2821 O.3      49 SER49      -0.6830 DICT
    770 H           0.7921  -11.0450    0.1300 H        49 SER49       0.3000 DICT
    771 HA         -1.5756  -11.2452    1.6270 H        49 SER49       0.0600 DICT
    772 HB2         0.3559   -9.4530    1.7272 H        49 SER49       0.0600 DICT
    773 HB3        -0.5895   -8.6356    0.4877 H        49 SER49       0.0600 DICT
    774 HG         -2.3127   -8.5229    1.8716 H        49 SER49       0.4180 DICT
    775 N          -1.9857  -10.0006   -1.4565 N.am     50 GLY50      -0.5000 BACKBONE|DICT|DIRECT
    776 CA         -2.8990   -9.9891   -2.6009 C.3      50 GLY50       0.0800 BACKBONE|DICT|DIRECT
    777 C          -3.3392   -8.5704   -2.9715 C.2      50 GLY50       0.5000 BACKBONE|DICT|DIRECT
    778 O          -3.7722   -8.3656   -4.1035 O.2      50 GLY50      -0.5000 BACKBONE|DICT|DIRECT
    779 H          -1.0302   -9.7213   -1.6351 H        50 GLY50       0.3000 DICT
    780 HA2        -2.3770  -10.4235   -3.4535 H        50 GLY50       0.0600 DICT
    781 HA3        -3.7853  -10.6041   -2.4387 H        50 GLY50       0.0600 DICT
    782 N          -3.2089   -7.5911   -2.0613 N.am     51 LEU51      -0.5000 BACKBONE|DICT|DIRECT
    783 CA         -3.4764   -6.1802   -2.3545 C.3      51 LEU51       0.1400 BACKBONE|DICT|DIRECT
    784 C          -2.2243   -5.4213   -2.8254 C.2      51 LEU51       0.5000 BACKBONE|DICT|DIRECT
    785 O          -2.3533   -4.2713   -3.2432 O.2      51 LEU51      -0.5000 BACKBONE|DICT|DIRECT
    786 CB         -4.1917   -5.5372   -1.1491 C.3      51 LEU51      -0.1200 DICT
    787 CG         -3.3816   -5.2922    0.1385 C.3      51 LEU51      -0.0600 DICT
    788 CD1        -2.5382   -4.0096    0.0680 C.3      51 LEU51      -0.1800 DICT
    789 CD2        -4.2783   -5.3127    1.3880 C.3      51 LEU51      -0.1800 DICT
    790 H          -2.8544   -7.8060   -1.1412 H        51 LEU51       0.3000 DICT
    791 HA         -4.1851   -6.1160   -3.1823 H        51 LEU51       0.0600 DICT
    792 HB2        -4.6308   -4.5903   -1.4615 H        51 LEU51       0.0600 DICT
    793 HB3        -5.0285   -6.1946   -0.9181 H        51 LEU51       0.0600 DICT
    794 HG         -2.7292   -6.1503    0.2641 H        51 LEU51       0.0600 DICT
    795 HD11       -2.5382   -3.5527   -0.9112 H        51 LEU51       0.0600 DICT
    796 HD12       -2.8864   -3.2469    0.7603 H        51 LEU51       0.0600 DICT
    797 HD13       -1.5067   -4.2128    0.3111 H        51 LEU51       0.0600 DICT
    798 HD21       -5.1889   -5.8869    1.2319 H        51 LEU51       0.0600 DICT
    799 HD22       -3.7659   -5.7994    2.2181 H        51 LEU51       0.0600 DICT
    800 HD23       -4.5807   -4.3169    1.7120 H        51 LEU51       0.0600 DICT
    801 N          -1.0462   -6.0571   -2.7496 N.am     52 ILE52      -0.5000 BACKBONE|DICT|DIRECT
    802 CA          0.2202   -5.4466   -3.1219 C.3      52 ILE52       0.1400 BACKBONE|DICT|DIRECT
    803 C           0.6602   -6.0430   -4.4595 C.2      52 ILE52       0.5000 BACKBONE|DICT|DIRECT
    804 O           0.7768   -7.2616   -4.5842 O.2      52 ILE52      -0.5000 BACKBONE|DICT|DIRECT
    805 CB          1.3220   -5.6993   -2.0636 C.3      52 ILE52      -0.0600 DICT
    806 CG1         0.9074   -5.1396   -0.6919 C.3      52 ILE52      -0.1200 DICT
    807 CG2         2.6354   -5.0190   -2.4389 C.3      52 ILE52      -0.1800 DICT
    808 CD1         0.1898   -6.1677    0.1662 C.3      52 ILE52      -0.1800 DICT
    809 H          -1.0064   -7.0139   -2.4316 H        52 ILE52       0.3000 DICT
    810 HA          0.1114   -4.3651   -3.2349 H        52 ILE52       0.0600 DICT
    811 HB          1.5049   -6.7668   -1.9882 H        52 ILE52       0.0600 DICT
    812 HG12        1.7717   -4.7890   -0.1337 H        52 ILE52       0.0600 DICT
    813 HG13        0.3054   -4.2434   -0.8319 H        52 ILE52       0.0600 DICT
    814 HG21        2.4696   -3.9517   -2.4808 H        52 ILE52       0.0600 DICT
    815 HG22        3.3877   -5.1566   -1.6698 H        52 ILE52       0.0600 DICT
    816 HG23        3.0546   -5.3473   -3.3848 H        52 ILE52       0.0600 DICT
    817 HD11       -0.7504   -6.4786   -0.2682 H        52 ILE52       0.0600 DICT
    818 HD12        0.8060   -7.0518    0.2161 H        52 ILE52       0.0600 DICT
    819 HD13        0.0082   -5.8014    1.1767 H        52 ILE52       0.0600 DICT
    820 N           0.8904   -5.1491   -5.4260 N.am     53 GLN53      -0.5000 BACKBONE|DICT|DIRECT
    821 CA          1.2575   -5.4909   -6.7924 C.3      53 GLN53       0.1400 BACKBONE|DICT|DIRECT
    822 C           2.0491   -4.3535   -7.4282 C.2      53 GLN53       0.5000 BACKBONE|DICT|DIRECT
    823 O           1.9176   -3.2065   -7.0172 O.2      53 GLN53      -0.5000 BACKBONE|DICT|DIRECT
    824 CB         -0.0095   -5.8203   -7.6047 C.3      53 GLN53      -0.1200 DICT
    825 CG         -0.2486   -7.3096   -7.8781 C.3      53 GLN53      -0.1200 DICT
    826 CD         -1.7310   -7.6247   -8.0853 C.2      53 GLN53       0.5000 DICT
    827 OE1        -2.2892   -8.4491   -7.3655 O.2      53 GLN53      -0.5000 DICT
    828 NE2        -2.3806   -6.9723   -9.0511 N.am     53 GLN53      -0.7600 DICT
    829 H           0.7884   -4.1623   -5.2366 H        53 GLN53       0.3000 DICT
    830 HA          1.9216   -6.3488   -6.7594 H        53 GLN53       0.0600 DICT
    831 HB2        -0.8626   -5.4254   -7.0565 H        53 GLN53       0.0600 DICT
    832 HB3         0.0101   -5.3210   -8.5723 H        53 GLN53       0.0600 DICT
    833 HG2         0.3264   -7.6439   -8.7422 H        53 GLN53       0.0600 DICT
    834 HG3         0.0936   -7.9039   -7.0317 H        53 GLN53       0.0600 DICT
    835 HE21       -1.9174   -6.2468   -9.5805 H        53 GLN53       0.3800 DICT
    836 HE22       -3.3664   -7.1336   -9.1942 H        53 GLN53       0.3800 DICT
    837 N           2.8433   -4.6935   -8.4484 N.am     54 ALA54      -0.5000 BACKBONE|DICT|DIRECT
    838 CA          3.6459   -3.7591   -9.2312 C.3      54 ALA54       0.1400 BACKBONE|DICT|DIRECT
    839 C           2.7924   -2.7026   -9.9381 C.2      54 ALA54       0.5000 BACKBONE|DICT|DIRECT
    840 O           1.9187   -3.0590  -10.7251 O.2      54 ALA54      -0.5000 BACKBONE|DICT|DIRECT
    841 CB          4.4517   -4.5724  -10.2382 C.3      54 ALA54      -0.1800 DICT
    842 H           2.8766   -5.6573   -8.7465 H        54 ALA54       0.3000 DICT
    843 HA          4.3446   -3.2547   -8.5794 H        54 ALA54       0.0600 DICT
    844 HB1         4.8990   -5.4409   -9.7595 H        54 ALA54       0.0600 DICT
    845 HB2         3.8190   -4.9595  -11.0388 H        54 ALA54       0.0600 DICT
    846 HB3         5.2329   -3.9775  -10.7039 H        54 ALA54       0.0600 DICT
    847 N           3.0513   -1.4247   -9.6301 N.am     55 GLY55      -0.5000 BACKBONE|DICT|DIRECT
    848 CA          2.3190   -0.2853  -10.1741 C.3      55 GLY55       0.0800 BACKBONE|DICT|DIRECT
    849 C           0.8814   -0.1936   -9.6450 C.2      55 GLY55       0.5000 BACKBONE|DICT|DIRECT
    850 O           0.1116    0.5972  -10.1867 O.2      55 GLY55      -0.5000 BACKBONE|DICT|DIRECT
    851 H           3.8107   -1.2083   -8.9992 H        55 GLY55       0.3000 DICT
    852 HA2         2.8453    0.6308   -9.9075 H        55 GLY55       0.0600 DICT
    853 HA3         2.3040   -0.3393  -11.2634 H        55 GLY55       0.0600 DICT
    854 N           0.5126   -0.9853   -8.6198 N.am     56 ASP56      -0.5000 BACKBONE|DICT|DIRECT
    855 CA         -0.8002   -0.9320   -7.9870 C.3      56 ASP56       0.1400 BACKBONE|DICT|DIRECT
    856 C          -0.8298    0.1944   -6.9666 C.2      56 ASP56       0.5000 BACKBONE|DICT|DIRECT
    857 O          -1.2291    1.2992   -7.3344 O.2      56 ASP56      -0.5000 BACKBONE|DICT|DIRECT
    858 CB         -1.3196   -2.2655   -7.4003 C.3      56 ASP56      -0.2200 DICT
    859 CG         -1.8746   -3.2404   -8.4448 C.2      56 ASP56       0.7000 DICT
    860 OD1        -1.3615   -3.2812   -9.5861 O.co2    56 ASP56      -0.8000 DICT
    861 OD2        -2.7668   -4.0159   -8.0412 O.co2    56 ASP56      -0.8000 DICT
    862 H           1.1666   -1.6540   -8.2364 H        56 ASP56       0.3000 DICT
    863 HA         -1.5286   -0.6423   -8.7486 H        56 ASP56       0.0600 DICT
    864 HB2        -0.5332   -2.7776   -6.8516 H        56 ASP56       0.0600 DICT
    865 HB3        -2.1051   -2.0704   -6.6668 H        56 ASP56       0.0600 DICT
    866 N          -0.5037   -0.1042   -5.6980 N.am     57 ILE57      -0.5000 BACKBONE|DICT|DIRECT
    867 CA         -0.6919    0.8638   -4.6268 C.3      57 ILE57       0.1400 BACKBONE|DICT|DIRECT
    868 C           0.2975    0.6106   -3.4862 C.2      57 ILE57       0.5000 BACKBONE|DICT|DIRECT
    869 O           0.3540   -0.4924   -2.9397 O.2      57 ILE57      -0.5000 BACKBONE|DICT|DIRECT
    870 CB         -2.1230    0.8385   -4.0198 C.3      57 ILE57      -0.0600 DICT
    871 CG1        -3.2387    0.8147   -5.0784 C.3      57 ILE57      -0.1200 DICT
    872 CG2        -2.3349    2.0613   -3.1080 C.3      57 ILE57      -0.1800 DICT
    873 CD1        -4.6292    0.6992   -4.4961 C.3      57 ILE57      -0.1800 DICT
    874 H          -0.2033   -1.0330   -5.4386 H        57 ILE57       0.3000 DICT
    875 HA         -0.4972    1.8664   -5.0157 H        57 ILE57       0.0600 DICT
    876 HB         -2.2385   -0.0735   -3.4331 H        57 ILE57       0.0600 DICT
    877 HG12       -3.1882    1.7088   -5.7005 H        57 ILE57       0.0600 DICT
    878 HG13       -3.1306   -0.0446   -5.7373 H        57 ILE57       0.0600 DICT
    879 HG21       -1.5832    2.1534   -2.3274 H        57 ILE57       0.0600 DICT
    880 HG22       -2.2984    2.9839   -3.6874 H        57 ILE57       0.0600 DICT
    881 HG23       -3.3051    2.0253   -2.6277 H        57 ILE57       0.0600 DICT
    882 HD11       -4.6340    0.3481   -3.4649 H        57 ILE57       0.0600 DICT
    883 HD12       -5.1486    1.6558   -4.5417 H        57 ILE57       0.0600 DICT
    884 HD13       -5.1742   -0.0360   -5.0815 H        57 ILE57       0.0600 DICT
    885 N           1.0066    1.6848   -3.1185 N.am     58 ILE58      -0.5000 BACKBONE|DICT|DIRECT
    886 CA          1.8821    1.7260   -1.9626 C.3      58 ILE58       0.1400 BACKBONE|DICT|DIRECT
    887 C           2.0914    3.1836   -1.5435 C.2      58 ILE58       0.5000 BACKBONE|DICT|DIRECT
    888 O           3.1440    3.7379   -1.7955 O.2      58 ILE58      -0.5000 BACKBONE|DICT|DIRECT
    889 CB          3.2499    1.0130   -2.2269 C.3      58 ILE58      -0.0600 DICT
    890 CG1         4.1001    0.8649   -0.9578 C.3      58 ILE58      -0.1200 DICT
    891 CG2         4.0879    1.6087   -3.3688 C.3      58 ILE58      -0.1800 DICT
    892 CD1         3.3090    0.1376    0.1378 C.3      58 ILE58      -0.1800 DICT
    893 H           0.8968    2.5555   -3.6186 H        58 ILE58       0.3000 DICT
    894 HA          1.3490    1.2402   -1.1443 H        58 ILE58       0.0600 DICT
    895 HB          2.9902    0.0059   -2.5365 H        58 ILE58       0.0600 DICT
    896 HG12        5.0175    0.3192   -1.1735 H        58 ILE58       0.0600 DICT
    897 HG13        4.4263    1.8379   -0.5918 H        58 ILE58       0.0600 DICT
    898 HG21        3.4363    1.7425   -4.2193 H        58 ILE58       0.0600 DICT
    899 HG22        4.5827    2.5510   -3.1551 H        58 ILE58       0.0600 DICT
    900 HG23        4.9001    0.9538   -3.6543 H        58 ILE58       0.0600 DICT
    901 HD11        2.6076   -0.5876   -0.2765 H        58 ILE58       0.0600 DICT
    902 HD12        3.9456   -0.4150    0.8197 H        58 ILE58       0.0600 DICT
    903 HD13        2.7257    0.8413    0.7265 H        58 ILE58       0.0600 DICT
    904 N           1.1009    3.8331   -0.9193 N.am     59 LEU59      -0.5000 BACKBONE|DICT|DIRECT
    905 CA          1.2872    5.2273   -0.4899 C.3      59 LEU59       0.1400 BACKBONE|DICT|DIRECT
    906 C           2.2331    5.3298    0.7195 C.2      59 LEU59       0.5000 BACKBONE|DICT|DIRECT
    907 O           3.1586    6.1369    0.6905 O.2      59 LEU59      -0.5000 BACKBONE|DICT|DIRECT
    908 CB         -0.0737    5.9470   -0.3224 C.3      59 LEU59      -0.1200 DICT
    909 CG         -0.6218    6.1752    1.1081 C.3      59 LEU59      -0.0600 DICT
    910 CD1         0.0114    7.3265    1.8969 C.3      59 LEU59      -0.1800 DICT
    911 CD2        -2.1148    6.4211    1.0793 C.3      59 LEU59      -0.1800 DICT
    912 H           0.2291    3.3782   -0.6863 H        59 LEU59       0.3000 DICT
    913 HA          1.7785    5.7560   -1.3109 H        59 LEU59       0.0600 DICT
    914 HB2        -0.0135    6.9212   -0.8100 H        59 LEU59       0.0600 DICT
    915 HB3        -0.8198    5.3999   -0.9017 H        59 LEU59       0.0600 DICT
    916 HG         -0.4726    5.2715    1.6801 H        59 LEU59       0.0600 DICT
    917 HD11        1.0755    7.4388    1.7360 H        59 LEU59       0.0600 DICT
    918 HD12       -0.4728    8.2739    1.6659 H        59 LEU59       0.0600 DICT
    919 HD13       -0.1293    7.1698    2.9654 H        59 LEU59       0.0600 DICT
    920 HD21       -2.3684    7.1664    0.3262 H        59 LEU59       0.0600 DICT
    921 HD22       -2.6126    5.4877    0.8626 H        59 LEU59       0.0600 DICT
    922 HD23       -2.4899    6.7961    2.0314 H        59 LEU59       0.0600 DICT
    923 N           1.9768    4.5276    1.7606 N.am     60 ALA60      -0.5000 BACKBONE|DICT|DIRECT
    924 CA          2.7606    4.5380    2.9885 C.3      60 ALA60       0.1400 BACKBONE|DICT|DIRECT
    925 C           3.2758    3.1376    3.2532 C.2      60 ALA60       0.5000 BACKBONE|DICT|DIRECT
    926 O           2.6616    2.1569    2.8392 O.2      60 ALA60      -0.5000 BACKBONE|DICT|DIRECT
    927 CB          1.9099    4.9964    4.1731 C.3      60 ALA60      -0.1800 DICT
    928 H           1.2101    3.8706    1.7159 H        60 ALA60       0.3000 DICT
    929 HA          3.6178    5.2097    2.9044 H        60 ALA60       0.0600 DICT
    930 HB1         1.3723    5.9167    3.9631 H        60 ALA60       0.0600 DICT
    931 HB2         1.2042    4.2246    4.4503 H        60 ALA60       0.0600 DICT
    932 HB3         2.5356    5.1839    5.0467 H        60 ALA60       0.0600 DICT
    933 N           4.4035    3.0893    3.9583 N.am     61 VAL61      -0.5000 BACKBONE|DICT|DIRECT
    934 CA          5.0504    1.8535    4.3579 C.3      61 VAL61       0.1400 BACKBONE|DICT|DIRECT
    935 C           5.5952    2.1102    5.7625 C.2      61 VAL61       0.5000 BACKBONE|DICT|DIRECT
    936 O           5.9768    3.2359    6.0657 O.2      61 VAL61      -0.5000 BACKBONE|DICT|DIRECT
    937 CB          6.2389    1.4775    3.4244 C.3      61 VAL61      -0.0600 DICT
    938 CG1         6.6386   -0.0041    3.5603 C.3      61 VAL61      -0.1800 DICT
    939 CG2         5.9047    1.7013    1.9426 C.3      61 VAL61      -0.1800 DICT
    940 H           4.8318    3.9404    4.2956 H        61 VAL61       0.3000 DICT
    941 HA          4.3314    1.0340    4.4013 H        61 VAL61       0.0600 DICT
    942 HB          7.1078    2.0816    3.6879 H        61 VAL61       0.0600 DICT
    943 HG11        6.6080   -0.3692    4.5821 H        61 VAL61       0.0600 DICT
    944 HG12        5.9546   -0.6484    3.0067 H        61 VAL61       0.0600 DICT
    945 HG13        7.6394   -0.1794    3.1647 H        61 VAL61       0.0600 DICT
    946 HG21        5.0531    1.0910    1.6968 H        61 VAL61       0.0600 DICT
    947 HG22        5.6119    2.7183    1.6936 H        61 VAL61       0.0600 DICT
    948 HG23        6.7274    1.4103    1.2886 H        61 VAL61       0.0600 DICT
    949 N           5.6435    1.0616    6.5893 N.am     62 ASN62      -0.5000 BACKBONE|DICT|DIRECT
    950 CA          6.0789    1.0186    7.9883 C.3      62 ASN62       0.1400 BACKBONE|DICT|DIRECT
    951 C           5.3240    1.9872    8.8865 C.2      62 ASN62       0.5000 BACKBONE|DICT|DIRECT
    952 O           4.4141    1.5813    9.5997 O.2      62 ASN62      -0.5000 BACKBONE|DICT|DIRECT
    953 CB          7.6137    1.1234    8.1929 C.3      62 ASN62      -0.1200 DICT
    954 CG          8.4417    1.3803    6.9409 C.2      62 ASN62       0.5000 DICT
    955 OD1         8.9846    2.4656    6.7828 O.2      62 ASN62      -0.5000 DICT
    956 ND2         8.5006    0.4037    6.0391 N.am     62 ASN62      -0.7600 DICT
    957 H           5.2328    0.1978    6.2599 H        62 ASN62       0.3000 DICT
    958 HA          5.7730    0.0413    8.3524 H        62 ASN62       0.0600 DICT
    959 HB2         7.8914    1.8769    8.9314 H        62 ASN62       0.0600 DICT
    960 HB3         7.9417    0.1998    8.6512 H        62 ASN62       0.0600 DICT
    961 HD21        8.0231   -0.4704    6.2009 H        62 ASN62       0.3800 DICT
    962 HD22        9.0168    0.5389    5.1829 H        62 ASN62       0.3800 DICT
    963 N           5.7464    3.2503    8.8328 N.am     63 ASP63      -0.5000 BACKBONE|DICT|DIRECT
    964 CA          5.2283    4.3445    9.6315 C.3      63 ASP63       0.1400 BACKBONE|DICT|DIRECT
    965 C           5.6881    5.6892    9.0353 C.2      63 ASP63       0.5000 BACKBONE|DICT|DIRECT
    966 O           5.7537    6.6747    9.7669 O.2      63 ASP63      -0.5000 BACKBONE|DICT|DIRECT
    967 CB          5.5939    4.1986   11.1340 C.3      63 ASP63      -0.2200 DICT
    968 CG          7.0849    3.9216   11.4022 C.2      63 ASP63       0.7000 DICT
    969 OD1         7.8934    4.8552   11.2050 O.co2    63 ASP63      -0.8000 DICT
    970 OD2         7.4112    2.7504   11.6955 O.co2    63 ASP63      -0.8000 DICT
    971 H           6.5152    3.4803    8.2195 H        63 ASP63       0.3000 DICT
    972 HA          4.1408    4.3326    9.5443 H        63 ASP63       0.0600 DICT
    973 HB2         5.2968    5.0858   11.6952 H        63 ASP63       0.0600 DICT
    974 HB3         5.0020    3.3918   11.5691 H        63 ASP63       0.0600 DICT
    975 N           6.0112    5.7208    7.7332 N.am     64 ARG64      -0.5000 BACKBONE|DICT|DIRECT
    976 CA          6.5036    6.9086    7.0443 C.3      64 ARG64       0.1400 BACKBONE|DICT|DIRECT
    977 C           5.5553    7.2052    5.8733 C.2      64 ARG64       0.5000 BACKBONE|DICT|DIRECT
    978 O           5.5287    6.4353    4.9157 O.2      64 ARG64      -0.5000 BACKBONE|DICT|DIRECT
    979 CB          7.9789    6.7231    6.6297 C.3      64 ARG64      -0.1200 DICT
    980 CG          8.4309    5.3858    6.0227 C.3      64 ARG64      -0.0500 DICT
    981 CD          8.0659    5.2189    4.5507 C.3      64 ARG64       0.1900 DICT
    982 NE          9.0516    4.4396    3.8025 N.pl3    64 ARG64      -0.7000 DICT
    983 CZ          8.9423    4.0772    2.5186 C.cat    64 ARG64       0.6399 DICT
    984 NH1         7.7736    4.1246    1.8860 N.pl3    64 ARG64      -0.8000 DICT
    985 NH2        10.0175    3.6791    1.8396 N.pl3    64 ARG64      -0.8000 DICT
    986 H           5.9149    4.8863    7.1691 H        64 ARG64       0.3000 DICT
    987 HA          6.5379    7.7651    7.7146 H        64 ARG64       0.0600 DICT
    988 HB2         8.2902    7.5474    5.9882 H        64 ARG64       0.0600 DICT
    989 HB3         8.5583    6.8596    7.5377 H        64 ARG64       0.0600 DICT
    990 HG2         9.4914    5.2343    6.1671 H        64 ARG64       0.0600 DICT
    991 HG3         7.9602    4.6065    6.6066 H        64 ARG64       0.0600 DICT
    992 HD2         7.1471    4.6478    4.4707 H        64 ARG64       0.0600 DICT
    993 HD3         7.9010    6.1845    4.0825 H        64 ARG64       0.0600 DICT
    994 HE          9.9505    4.3304    4.2566 H        64 ARG64       0.4400 DICT
    995 HH11        6.9516    4.4401    2.3802 H        64 ARG64       0.4600 DICT
    996 HH12        7.6959    3.8570    0.9161 H        64 ARG64       0.4600 DICT
    997 HH21       10.9220    3.6715    2.2891 H        64 ARG64       0.4600 DICT
    998 HH22        9.9419    3.4034    0.8716 H        64 ARG64       0.4600 DICT
    999 N           4.7533    8.2909    5.9685 N.am     65 PRO65      -0.1400 BACKBONE|DICT|DIRECT
   1000 CA          3.9268    8.7713    4.8456 C.3      65 PRO65       0.0100 BACKBONE|DICT|DIRECT
   1001 C           4.7739    9.1701    3.6232 C.2      65 PRO65       0.5000 BACKBONE|DICT|DIRECT
   1002 O           5.1570   10.3329    3.5003 O.2      65 PRO65      -0.5000 BACKBONE|DICT|DIRECT
   1003 CB          3.1381    9.9585    5.4447 C.3      65 PRO65      -0.1200 DICT
   1004 CG          3.1781    9.7483    6.9450 C.3      65 PRO65      -0.1200 DICT
   1005 CD          4.5295    9.0951    7.1704 C.3      65 PRO65      -0.0500 DICT
   1006 HA          3.2280    7.9786    4.5705 H        65 PRO65       0.0600 DICT
   1007 HB2         3.6003   10.9237    5.2361 H        65 PRO65       0.0600 DICT
   1008 HB3         2.1169   10.0101    5.0662 H        65 PRO65       0.0600 DICT
   1009 HG2         3.0395   10.6660    7.5171 H        65 PRO65       0.0600 DICT
   1010 HG3         2.3872    9.0526    7.2299 H        65 PRO65       0.0600 DICT
   1011 HD2         5.3184    9.8436    7.2549 H        65 PRO65       0.0600 DICT
   1012 HD3         4.5013    8.5070    8.0884 H        65 PRO65       0.0600 DICT
   1013 N           5.0813    8.1966    2.7491 N.am     66 LEU66      -0.5000 BACKBONE|DICT|DIRECT
   1014 CA          5.9094    8.4217    1.5688 C.3      66 LEU66       0.1400 BACKBONE|DICT|DIRECT
   1015 C           5.0400    8.8535    0.3854 C.2      66 LEU66       0.5000 BACKBONE|DICT|DIRECT
   1016 O           4.8875    8.1333   -0.5970 O.2      66 LEU66      -0.5000 BACKBONE|DICT|DIRECT
   1017 CB          6.8184    7.2062    1.2990 C.3      66 LEU66      -0.1200 DICT
   1018 CG          7.7901    7.4149    0.1133 C.3      66 LEU66      -0.0600 DICT
   1019 CD1         8.6395    8.6809    0.2648 C.3      66 LEU66      -0.1800 DICT
   1020 CD2         8.6622    6.2055   -0.2311 C.3      66 LEU66      -0.1800 DICT
   1021 H           4.7475    7.2553    2.8989 H        66 LEU66       0.3000 DICT
   1022 HA          6.5585    9.2710    1.7732 H        66 LEU66       0.0600 DICT
   1023 HB2         7.4079    7.0211    2.1899 H        66 LEU66       0.0600 DICT
   1024 HB3         6.1976    6.3239    1.1574 H        66 LEU66       0.0600 DICT
   1025 HG          7.1854    7.5654   -0.7613 H        66 LEU66       0.0600 DICT
   1026 HD11        8.6377    9.0288    1.2839 H        66 LEU66       0.0600 DICT
   1027 HD12        9.6732    8.5252   -0.0243 H        66 LEU66       0.0600 DICT
   1028 HD13        8.2513    9.5117   -0.3220 H        66 LEU66       0.0600 DICT
   1029 HD21        8.0710    5.3285   -0.4731 H        66 LEU66       0.0600 DICT
   1030 HD22        9.2890    6.4090   -1.0937 H        66 LEU66       0.0600 DICT
   1031 HD23        9.3341    5.9584    0.5791 H        66 LEU66       0.0600 DICT
   1032 N           4.4710   10.0497    0.5229 N.am     67 VAL67      -0.5000 BACKBONE|DICT|DIRECT
   1033 CA          3.6266   10.6714   -0.4838 C.3      67 VAL67       0.1400 BACKBONE|DICT|DIRECT
   1034 C           4.3176   11.8824   -1.1204 C.2      67 VAL67       0.5000 BACKBONE|DICT|DIRECT
   1035 O           4.2270   12.0649   -2.3318 O.2      67 VAL67      -0.5000 BACKBONE|DICT|DIRECT
   1036 CB          2.2704   11.1112    0.1167 C.3      67 VAL67      -0.0600 DICT
   1037 CG1         1.3458    9.9006    0.2490 C.3      67 VAL67      -0.1800 DICT
   1038 CG2         2.3790   11.8310    1.4758 C.3      67 VAL67      -0.1800 DICT
   1039 H           4.6166   10.5724    1.3754 H        67 VAL67       0.3000 DICT
   1040 HA          3.4078    9.9575   -1.2701 H        67 VAL67       0.0600 DICT
   1041 HB          1.7874   11.8138   -0.5651 H        67 VAL67       0.0600 DICT
   1042 HG11        1.8836    9.0904    0.7346 H        67 VAL67       0.0600 DICT
   1043 HG12        0.4633   10.1456    0.8394 H        67 VAL67       0.0600 DICT
   1044 HG13        0.9990    9.5339   -0.7131 H        67 VAL67       0.0600 DICT
   1045 HG21        2.7316   11.1598    2.2595 H        67 VAL67       0.0600 DICT
   1046 HG22        3.0501   12.6848    1.4482 H        67 VAL67       0.0600 DICT
   1047 HG23        1.4061   12.2063    1.7932 H        67 VAL67       0.0600 DICT
   1048 N           5.0107   12.6736   -0.2978 N.am     68 ASP68      -0.5000 BACKBONE|DICT|DIRECT
   1049 CA          5.6614   13.9198   -0.7006 C.3      68 ASP68       0.1400 BACKBONE|DICT|DIRECT
   1050 C           6.9699   14.1242    0.0815 C.2      68 ASP68       0.5000 BACKBONE|DICT|DIRECT
   1051 O           7.5196   15.2242    0.0736 O.2      68 ASP68      -0.5000 BACKBONE|DICT|DIRECT
   1052 CB          4.6899   15.1220   -0.5704 C.3      68 ASP68      -0.2200 DICT
   1053 CG          4.0314   15.3037    0.8141 C.2      68 ASP68       0.7000 DICT
   1054 OD1         4.7422   15.2284    1.8419 O.co2    68 ASP68      -0.8000 DICT
   1055 OD2         2.8198   15.6061    0.8262 O.co2    68 ASP68      -0.8000 DICT
   1056 H           5.0268   12.4744    0.6913 H        68 ASP68       0.3000 DICT
   1057 HA          5.9658   13.8426   -1.7463 H        68 ASP68       0.0600 DICT
   1058 HB2         5.1899   16.0522   -0.8432 H        68 ASP68       0.0600 DICT
   1059 HB3         3.9014   14.9928   -1.3140 H        68 ASP68       0.0600 DICT
   1060 N           7.4115   13.0732    0.7807 N.am     69 LEU69      -0.5000 BACKBONE|DICT|DIRECT
   1061 CA          8.6041   13.0395    1.6120 C.3      69 LEU69       0.1400 BACKBONE|DICT|DIRECT
   1062 C           9.8028   12.6408    0.7394 C.2      69 LEU69       0.5000 BACKBONE|DICT|DIRECT
   1063 O           9.6297   12.0827   -0.3435 O.2      69 LEU69      -0.5000 BACKBONE|DICT|DIRECT
   1064 CB          8.2750   12.1140    2.8225 C.3      69 LEU69      -0.1200 DICT
   1065 CG          9.2554   10.9980    3.2486 C.3      69 LEU69      -0.0600 DICT
   1066 CD1        10.4504   11.5291    4.0552 C.3      69 LEU69      -0.1800 DICT
   1067 CD2         8.5193    9.8964    4.0402 C.3      69 LEU69      -0.1800 DICT
   1068 H           6.9152   12.1990    0.6976 H        69 LEU69       0.3000 DICT
   1069 HA          8.8031   14.0404    2.0008 H        69 LEU69       0.0600 DICT
   1070 HB2         8.0252   12.7291    3.6878 H        69 LEU69       0.0600 DICT
   1071 HB3         7.3416   11.5972    2.5934 H        69 LEU69       0.0600 DICT
   1072 HG          9.6619   10.5408    2.3541 H        69 LEU69       0.0600 DICT
   1073 HD11       10.5870   12.6017    3.9210 H        69 LEU69       0.0600 DICT
   1074 HD12       10.3318   11.3658    5.1264 H        69 LEU69       0.0600 DICT
   1075 HD13       11.3700   11.0341    3.7566 H        69 LEU69       0.0600 DICT
   1076 HD21        8.2297    9.0545    3.4174 H        69 LEU69       0.0600 DICT
   1077 HD22        9.1414    9.4849    4.8350 H        69 LEU69       0.0600 DICT
   1078 HD23        7.6149   10.2737    4.5166 H        69 LEU69       0.0600 DICT
   1079 N          11.0096   12.9294    1.2369 N.am     70 SER70      -0.5000 BACKBONE|DICT|DIRECT
   1080 CA         12.2754   12.5078    0.6443 C.3      70 SER70       0.1400 BACKBONE|DICT|DIRECT
   1081 C          12.3370   10.9838    0.4528 C.2      70 SER70       0.5000 BACKBONE|DICT|DIRECT
   1082 O          12.1630   10.2438    1.4182 O.2      70 SER70      -0.5000 BACKBONE|DICT|DIRECT
   1083 CB         13.4453   13.0854    1.4735 C.3      70 SER70       0.1450 DICT
   1084 OG         13.1239   13.2766    2.8408 O.3      70 SER70      -0.6830 DICT
   1085 H          11.0904   13.3875    2.1338 H        70 SER70       0.3000 DICT
   1086 HA         12.3302   12.9621   -0.3477 H        70 SER70       0.0600 DICT
   1087 HB2        14.3358   12.4606    1.3901 H        70 SER70       0.0600 DICT
   1088 HB3        13.7221   14.0608    1.0724 H        70 SER70       0.0600 DICT
   1089 HG         13.9451   13.3417    3.3371 H        70 SER70       0.4180 DICT
   1090 N          12.5316   10.5541   -0.8081 N.am     71 TYR71      -0.5000 BACKBONE|DICT|DIRECT
   1091 CA         12.5380    9.1462   -1.2006 C.3      71 TYR71       0.1400 BACKBONE|DICT|DIRECT
   1092 C          13.5545    8.3306   -0.4059 C.2      71 TYR71       0.5000 BACKBONE|DICT|DIRECT
   1093 O          13.1635    7.4026    0.2944 O.2      71 TYR71      -0.5000 BACKBONE|DICT|DIRECT
   1094 CB         12.8084    8.9788   -2.7071 C.3      71 TYR71      -0.0050 DICT
   1095 CG         12.7754    7.5495   -3.2297 C.ar     71 TYR71      -0.1150 DICT
   1096 CD1        12.0042    6.5402   -2.6043 C.ar     71 TYR71      -0.1150 DICT
   1097 CD2        13.5260    7.2337   -4.3763 C.ar     71 TYR71      -0.1150 DICT
   1098 CE1        11.9989    5.2305   -3.1061 C.ar     71 TYR71      -0.1150 DICT
   1099 CE2        13.5309    5.9211   -4.8738 C.ar     71 TYR71      -0.1150 DICT
   1100 CZ         12.7844    4.9205   -4.2287 C.ar     71 TYR71       0.1500 DICT
   1101 OH         12.8589    3.6461   -4.6883 O.3      71 TYR71      -0.5850 DICT
   1102 H          12.6110   11.2247   -1.5591 H        71 TYR71       0.3000 DICT
   1103 HA         11.5410    8.7733   -0.9873 H        71 TYR71       0.0600 DICT
   1104 HB2        12.1131    9.5552   -3.2996 H        71 TYR71       0.0600 DICT
   1105 HB3        13.7833    9.4048   -2.9484 H        71 TYR71       0.0600 DICT
   1106 HD1        11.4127    6.7488   -1.7285 H        71 TYR71       0.1150 DICT
   1107 HD2        14.1082    7.9962   -4.8733 H        71 TYR71       0.1150 DICT
   1108 HE1        11.4213    4.4696   -2.6052 H        71 TYR71       0.1150 DICT
   1109 HE2        14.1270    5.6794   -5.7412 H        71 TYR71       0.1150 DICT
   1110 HH         12.2022    3.0490   -4.3211 H        71 TYR71       0.4350 DICT
   1111 N          14.8302    8.7272   -0.5135 N.am     72 ASP72      -0.5000 BACKBONE|DICT|DIRECT
   1112 CA         15.9396    8.0957    0.1837 C.3      72 ASP72       0.1400 BACKBONE|DICT|DIRECT
   1113 C          15.7439    8.1034    1.7099 C.2      72 ASP72       0.5000 BACKBONE|DICT|DIRECT
   1114 O          16.0601    7.1074    2.3481 O.2      72 ASP72      -0.5000 BACKBONE|DICT|DIRECT
   1115 CB         17.2849    8.7404   -0.2140 C.3      72 ASP72      -0.2200 DICT
   1116 CG         18.5447    8.0473    0.3354 C.2      72 ASP72       0.7000 DICT
   1117 OD1        18.5068    6.8156    0.5580 O.co2    72 ASP72      -0.8000 DICT
   1118 OD2        19.5790    8.7455    0.4001 O.co2    72 ASP72      -0.8000 DICT
   1119 H          15.0629    9.5119   -1.1040 H        72 ASP72       0.3000 DICT
   1120 HA         15.9431    7.0540   -0.1420 H        72 ASP72       0.0600 DICT
   1121 HB2        17.3645    8.7539   -1.3018 H        72 ASP72       0.0600 DICT
   1122 HB3        17.2843    9.7908    0.0839 H        72 ASP72       0.0600 DICT
   1123 N          15.1699    9.1852    2.2586 N.am     73 SER73      -0.5000 BACKBONE|DICT|DIRECT
   1124 CA         14.8685    9.2868    3.6839 C.3      73 SER73       0.1400 BACKBONE|DICT|DIRECT
   1125 C          13.7712    8.3098    4.1146 C.2      73 SER73       0.5000 BACKBONE|DICT|DIRECT
   1126 O          13.9239    7.6648    5.1418 O.2      73 SER73      -0.5000 BACKBONE|DICT|DIRECT
   1127 CB         14.4378   10.7077    4.0349 C.3      73 SER73       0.1450 DICT
   1128 OG         15.4803   11.6246    3.7806 O.3      73 SER73      -0.6830 DICT
   1129 H          14.9141    9.9736    1.6832 H        73 SER73       0.3000 DICT
   1130 HA         15.7771    9.0572    4.2435 H        73 SER73       0.0600 DICT
   1131 HB2        13.5574   10.9675    3.4615 H        73 SER73       0.0600 DICT
   1132 HB3        14.1675   10.7826    5.0890 H        73 SER73       0.0600 DICT
   1133 HG         16.2205   11.4129    4.3562 H        73 SER73       0.4180 DICT
   1134 N          12.7061    8.1781    3.3147 N.am     74 ALA74      -0.5000 BACKBONE|DICT|DIRECT
   1135 CA         11.6358    7.2167    3.5417 C.3      74 ALA74       0.1400 BACKBONE|DICT|DIRECT
   1136 C          12.1526    5.7796    3.5163 C.2      74 ALA74       0.5000 BACKBONE|DICT|DIRECT
   1137 O          11.8366    5.0044    4.4172 O.2      74 ALA74      -0.5000 BACKBONE|DICT|DIRECT
   1138 CB         10.5861    7.4265    2.4681 C.3      74 ALA74      -0.1800 DICT
   1139 H          12.6322    8.7458    2.4790 H        74 ALA74       0.3000 DICT
   1140 HA         11.1909    7.4204    4.5175 H        74 ALA74       0.0600 DICT
   1141 HB1        10.3551    8.4822    2.4194 H        74 ALA74       0.0600 DICT
   1142 HB2        10.9442    7.1281    1.4853 H        74 ALA74       0.0600 DICT
   1143 HB3         9.6659    6.8947    2.6871 H        74 ALA74       0.0600 DICT
   1144 N          12.9942    5.4694    2.5190 N.am     75 LEU75      -0.5000 BACKBONE|DICT|DIRECT
   1145 CA         13.7222    4.2122    2.4372 C.3      75 LEU75       0.1400 BACKBONE|DICT|DIRECT
   1146 C          14.6166    4.0079    3.6677 C.2      75 LEU75       0.5000 BACKBONE|DICT|DIRECT
   1147 O          14.6621    2.8933    4.1611 O.2      75 LEU75      -0.5000 BACKBONE|DICT|DIRECT
   1148 CB         14.5533    4.1495    1.1470 C.3      75 LEU75      -0.1200 DICT
   1149 CG         13.7472    4.2301   -0.1660 C.3      75 LEU75      -0.0600 DICT
   1150 CD1        14.6988    4.5940   -1.3247 C.3      75 LEU75      -0.1800 DICT
   1151 CD2        12.9112    2.9631   -0.4413 C.3      75 LEU75      -0.1800 DICT
   1152 H          13.2136    6.1648    1.8159 H        75 LEU75       0.3000 DICT
   1153 HA         12.9874    3.4106    2.4029 H        75 LEU75       0.0600 DICT
   1154 HB2        15.2647    4.9745    1.1696 H        75 LEU75       0.0600 DICT
   1155 HB3        15.1619    3.2449    1.1315 H        75 LEU75       0.0600 DICT
   1156 HG         13.0244    5.0363   -0.0914 H        75 LEU75       0.0600 DICT
   1157 HD11       15.7475    4.5559   -1.0272 H        75 LEU75       0.0600 DICT
   1158 HD12       14.6004    3.9358   -2.1870 H        75 LEU75       0.0600 DICT
   1159 HD13       14.5153    5.6102   -1.6717 H        75 LEU75       0.0600 DICT
   1160 HD21       13.1129    2.1764    0.2872 H        75 LEU75       0.0600 DICT
   1161 HD22       11.8449    3.1847   -0.3975 H        75 LEU75       0.0600 DICT
   1162 HD23       13.1031    2.5365   -1.4266 H        75 LEU75       0.0600 DICT
   1163 N          15.2638    5.0666    4.1833 N.am     76 GLU76      -0.5000 BACKBONE|DICT|DIRECT
   1164 CA         16.0454    5.0195    5.4199 C.3      76 GLU76       0.1400 BACKBONE|DICT|DIRECT
   1165 C          15.2243    4.7051    6.6722 C.2      76 GLU76       0.5000 BACKBONE|DICT|DIRECT
   1166 O          15.6996    3.9443    7.5151 O.2      76 GLU76      -0.5000 BACKBONE|DICT|DIRECT
   1167 CB         16.8674    6.2942    5.6394 C.3      76 GLU76      -0.1200 DICT
   1168 CG         18.1591    6.3330    4.8110 C.3      76 GLU76      -0.2200 DICT
   1169 CD         19.1462    7.3567    5.3722 C.2      76 GLU76       0.7000 DICT
   1170 OE1        18.7493    8.5343    5.5257 O.co2    76 GLU76      -0.8000 DICT
   1171 OE2        20.2852    6.9322    5.6638 O.co2    76 GLU76      -0.8000 DICT
   1172 H          15.2221    5.9629    3.7151 H        76 GLU76       0.3000 DICT
   1173 HA         16.7662    4.2163    5.3090 H        76 GLU76       0.0600 DICT
   1174 HB2        16.2828    7.1751    5.4002 H        76 GLU76       0.0600 DICT
   1175 HB3        17.1168    6.3952    6.6983 H        76 GLU76       0.0600 DICT
   1176 HG2        18.6289    5.3480    4.8088 H        76 GLU76       0.0600 DICT
   1177 HG3        17.9658    6.5679    3.7683 H        76 GLU76       0.0600 DICT
   1178 N          14.0102    5.2690    6.7616 N.am     77 VAL77      -0.5000 BACKBONE|DICT|DIRECT
   1179 CA         13.0847    5.0162    7.8614 C.3      77 VAL77       0.1400 BACKBONE|DICT|DIRECT
   1180 C          12.6838    3.5288    7.8974 C.2      77 VAL77       0.5000 BACKBONE|DICT|DIRECT
   1181 O          12.7004    2.9386    8.9776 O.2      77 VAL77      -0.5000 BACKBONE|DICT|DIRECT
   1182 CB         11.8029    5.8825    7.7616 C.3      77 VAL77      -0.0600 DICT
   1183 CG1        10.7725    5.5616    8.8670 C.3      77 VAL77      -0.1800 DICT
   1184 CG2        12.0862    7.3942    7.7568 C.3      77 VAL77      -0.1800 DICT
   1185 H          13.7013    5.9116    6.0435 H        77 VAL77       0.3000 DICT
   1186 HA         13.5962    5.2581    8.7953 H        77 VAL77       0.0600 DICT
   1187 HB         11.3729    5.6764    6.7912 H        77 VAL77       0.0600 DICT
   1188 HG11       11.2593    5.4550    9.8367 H        77 VAL77       0.0600 DICT
   1189 HG12       10.0360    6.3531    8.9835 H        77 VAL77       0.0600 DICT
   1190 HG13       10.2278    4.6386    8.6649 H        77 VAL77       0.0600 DICT
   1191 HG21       13.0791    7.6402    7.3945 H        77 VAL77       0.0600 DICT
   1192 HG22       11.3586    7.9296    7.1456 H        77 VAL77       0.0600 DICT
   1193 HG23       12.0341    7.8062    8.7649 H        77 VAL77       0.0600 DICT
   1194 N          12.4180    2.9439    6.7117 N.am     78 LEU78      -0.5000 BACKBONE|DICT|DIRECT
   1195 CA         12.1841    1.5117    6.5716 C.3      78 LEU78       0.1400 BACKBONE|DICT|DIRECT
   1196 C          13.4416    0.6647    6.7221 C.2      78 LEU78       0.5000 BACKBONE|DICT|DIRECT
   1197 O          13.3274   -0.4356    7.2374 O.2      78 LEU78      -0.5000 BACKBONE|DICT|DIRECT
   1198 CB         11.3740    1.1595    5.3053 C.3      78 LEU78      -0.1200 DICT
   1199 CG         12.0402    0.8868    3.9469 C.3      78 LEU78      -0.0600 DICT
   1200 CD1        12.8611   -0.4123    3.8676 C.3      78 LEU78      -0.1800 DICT
   1201 CD2        10.9779    0.8680    2.8395 C.3      78 LEU78      -0.1800 DICT
   1202 H          12.4371    3.4937    5.8637 H        78 LEU78       0.3000 DICT
   1203 HA         11.5378    1.2549    7.4043 H        78 LEU78       0.0600 DICT
   1204 HB2        10.8513    0.2359    5.5334 H        78 LEU78       0.0600 DICT
   1205 HB3        10.6434    1.9477    5.1503 H        78 LEU78       0.0600 DICT
   1206 HG         12.6827    1.7228    3.7273 H        78 LEU78       0.0600 DICT
   1207 HD11       12.6200   -1.0905    4.6780 H        78 LEU78       0.0600 DICT
   1208 HD12       12.6986   -0.9635    2.9413 H        78 LEU78       0.0600 DICT
   1209 HD13       13.9290   -0.1988    3.9050 H        78 LEU78       0.0600 DICT
   1210 HD21       10.0421    1.3381    3.1392 H        78 LEU78       0.0600 DICT
   1211 HD22       11.3540    1.3534    1.9401 H        78 LEU78       0.0600 DICT
   1212 HD23       10.7044   -0.1471    2.5502 H        78 LEU78       0.0600 DICT
   1213 N          14.6017    1.1345    6.2449 N.am     79 ARG79      -0.5000 BACKBONE|DICT|DIRECT
   1214 CA         15.8468    0.3639    6.2432 C.3      79 ARG79       0.1400 BACKBONE|DICT|DIRECT
   1215 C          16.3228    0.0565    7.6576 C.2      79 ARG79       0.5000 BACKBONE|DICT|DIRECT
   1216 O          16.7150   -1.0834    7.9009 O.2      79 ARG79      -0.5000 BACKBONE|DICT|DIRECT
   1217 CB         16.9618    1.1041    5.4860 C.3      79 ARG79      -0.1200 DICT
   1218 CG         17.2268    0.5991    4.0570 C.3      79 ARG79      -0.0500 DICT
   1219 CD         17.0165    1.6698    2.9795 C.3      79 ARG79       0.1900 DICT
   1220 NE         17.9767    1.5482    1.8839 N.pl3    79 ARG79      -0.7000 DICT
   1221 CZ         19.2161    2.0738    1.9076 C.cat    79 ARG79       0.6399 DICT
   1222 NH1        19.6889    2.7606    2.9628 N.pl3    79 ARG79      -0.8000 DICT
   1223 NH2        20.0059    1.9087    0.8427 N.pl3    79 ARG79      -0.8000 DICT
   1224 H          14.6277    2.0355    5.7835 H        79 ARG79       0.3000 DICT
   1225 HA         15.6570   -0.5986    5.7693 H        79 ARG79       0.0600 DICT
   1226 HB2        16.7927    2.1708    5.5297 H        79 ARG79       0.0600 DICT
   1227 HB3        17.9135    0.9819    6.0075 H        79 ARG79       0.0600 DICT
   1228 HG2        18.2252    0.1603    4.0041 H        79 ARG79       0.0600 DICT
   1229 HG3        16.5480   -0.2238    3.8318 H        79 ARG79       0.0600 DICT
   1230 HD2        16.0458    1.5040    2.5122 H        79 ARG79       0.0600 DICT
   1231 HD3        17.0216    2.6841    3.3709 H        79 ARG79       0.0600 DICT
   1232 HE         17.6811    1.0155    1.0785 H        79 ARG79       0.4400 DICT
   1233 HH11       19.1077    2.8975    3.7770 H        79 ARG79       0.4600 DICT
   1234 HH12       20.6054    3.1839    2.9377 H        79 ARG79       0.4600 DICT
   1235 HH21       19.6732    1.4112    0.0300 H        79 ARG79       0.4600 DICT
   1236 HH22       20.9349    2.3043    0.8310 H        79 ARG79       0.4600 DICT
   1237 N          16.2354    1.0529    8.5554 N.am     80 GLY80      -0.5000 BACKBONE|DICT|DIRECT
   1238 CA         16.6031    0.9222    9.9627 C.3      80 GLY80       0.0800 BACKBONE|DICT|DIRECT
   1239 C          15.8032   -0.1734   10.6841 C.2      80 GLY80       0.5000 BACKBONE|DICT|DIRECT
   1240 O          16.2926   -0.7078   11.6776 O.2      80 GLY80      -0.5000 BACKBONE|DICT|DIRECT
   1241 H          15.8937    1.9572    8.2559 H        80 GLY80       0.3000 DICT
   1242 HA2        17.6706    0.7098   10.0408 H        80 GLY80       0.0600 DICT
   1243 HA3        16.4266    1.8753   10.4615 H        80 GLY80       0.0600 DICT
   1244 N          14.6132   -0.5376   10.1680 N.am     81 ILE81      -0.5000 BACKBONE|DICT|DIRECT
   1245 CA         13.7901   -1.6332   10.6691 C.3      81 ILE81       0.1400 BACKBONE|DICT|DIRECT
   1246 C          14.5641   -2.9548   10.5846 C.2      81 ILE81       0.5000 BACKBONE|DICT|DIRECT
   1247 O          14.9866   -3.3587    9.4981 O.2      81 ILE81      -0.5000 BACKBONE|DICT|DIRECT
   1248 CB         12.4609   -1.7902    9.8850 C.3      81 ILE81      -0.0600 DICT
   1249 CG1        11.6655   -0.4796    9.9016 C.3      81 ILE81      -0.1200 DICT
   1250 CG2        11.5749   -2.9406   10.3961 C.3      81 ILE81      -0.1800 DICT
   1251 CD1        10.4387   -0.5116    9.0041 C.3      81 ILE81      -0.1800 DICT
   1252 H          14.2725   -0.0733    9.3379 H        81 ILE81       0.3000 DICT
   1253 HA         13.5518   -1.4142   11.7124 H        81 ILE81       0.0600 DICT
   1254 HB         12.7024   -2.0300    8.8566 H        81 ILE81       0.0600 DICT
   1255 HG12       11.3520   -0.2584   10.9226 H        81 ILE81       0.0600 DICT
   1256 HG13       12.2845    0.3626    9.5987 H        81 ILE81       0.0600 DICT
   1257 HG21       12.0908   -3.8896   10.3114 H        81 ILE81       0.0600 DICT
   1258 HG22       11.2966   -2.7995   11.4410 H        81 ILE81       0.0600 DICT
   1259 HG23       10.6589   -3.0528    9.8173 H        81 ILE81       0.0600 DICT
   1260 HD11        9.6270   -1.0846    9.4519 H        81 ILE81       0.0600 DICT
   1261 HD12       10.1010    0.5139    8.8982 H        81 ILE81       0.0600 DICT
   1262 HD13       10.6517   -0.9189    8.0152 H        81 ILE81       0.0600 DICT
   1263 N          14.7294   -3.5784   11.7583 N.am     82 ALA82      -0.5000 BACKBONE|DICT|DIRECT
   1264 CA         15.4326   -4.8393   11.9450 C.3      82 ALA82       0.1400 BACKBONE|DICT|DIRECT
   1265 C          14.7193   -6.0236   11.2647 C.2      82 ALA82       0.5000 BACKBONE|DICT|DIRECT
   1266 O          13.8283   -5.8464   10.4340 O.2      82 ALA82      -0.5000 BACKBONE|DICT|DIRECT
   1267 CB         15.6313   -5.0537   13.4575 C.3      82 ALA82      -0.1800 DICT
   1268 H          14.3506   -3.1589   12.5948 H        82 ALA82       0.3000 DICT
   1269 HA         16.4161   -4.7434   11.4818 H        82 ALA82       0.0600 DICT
   1270 HB1        16.1010   -4.1833   13.9168 H        82 ALA82       0.0600 DICT
   1271 HB2        14.6799   -5.2232   13.9644 H        82 ALA82       0.0600 DICT
   1272 HB3        16.2767   -5.9075   13.6664 H        82 ALA82       0.0600 DICT
   1273 N          15.1497   -7.2343   11.6183 N.am     83 SER83      -0.5000 BACKBONE|DICT|DIRECT
   1274 CA         14.5571   -8.4846   11.1554 C.3      83 SER83       0.1400 BACKBONE|DICT|DIRECT
   1275 C          13.4228   -8.8992   12.1015 C.2      83 SER83       0.5000 BACKBONE|DICT|DIRECT
   1276 O          13.1159   -8.1588   13.0390 O.2      83 SER83      -0.5000 BACKBONE|DICT|DIRECT
   1277 CB         15.6763   -9.5327   11.1471 C.3      83 SER83       0.1450 DICT
   1278 OG         16.7196   -9.1141   10.2914 O.3      83 SER83      -0.6830 DICT
   1279 H          15.9005   -7.3222   12.2871 H        83 SER83       0.3000 DICT
   1280 HA         14.1550   -8.3773   10.1458 H        83 SER83       0.0600 DICT
   1281 HB2        16.0845   -9.6723   12.1496 H        83 SER83       0.0600 DICT
   1282 HB3        15.3122  -10.5066   10.8244 H        83 SER83       0.0600 DICT
   1283 HG         17.4136   -9.7780   10.3080 H        83 SER83       0.4180 DICT
   1284 N          12.8198  -10.0766   11.8450 N.am     84 GLU84      -0.5000 BACKBONE|DICT|DIRECT
   1285 CA         11.7923  -10.7315   12.6748 C.3      84 GLU84       0.1400 BACKBONE|DICT|DIRECT
   1286 C          10.6282   -9.8071   13.0926 C.2      84 GLU84       0.5000 BACKBONE|DICT|DIRECT
   1287 O          10.0654   -9.9743   14.1733 O.2      84 GLU84      -0.5000 BACKBONE|DICT|DIRECT
   1288 CB         12.4524  -11.4402   13.8825 C.3      84 GLU84      -0.1200 DICT
   1289 CG         13.1391  -10.5012   14.9078 C.3      84 GLU84      -0.2200 DICT
   1290 CD         13.6132  -11.1609   16.2006 C.2      84 GLU84       0.7000 DICT
   1291 OE1        13.6957  -12.4083   16.2442 O.co2    84 GLU84      -0.8000 DICT
   1292 OE2        13.9131  -10.3870   17.1354 O.co2    84 GLU84      -0.8000 DICT
   1293 H          13.1406  -10.6193   11.0571 H        84 GLU84       0.3000 DICT
   1294 HA         11.3420  -11.5034   12.0523 H        84 GLU84       0.0600 DICT
   1295 HB2        11.6952  -12.0398   14.3913 H        84 GLU84       0.0600 DICT
   1296 HB3        13.1812  -12.1605   13.5078 H        84 GLU84       0.0600 DICT
   1297 HG2        14.0381  -10.0727   14.4677 H        84 GLU84       0.0600 DICT
   1298 HG3        12.4844   -9.6709   15.1744 H        84 GLU84       0.0600 DICT
   1299 N          10.3133   -8.8305   12.2341 N.am     85 THR85      -0.5000 BACKBONE|DICT|DIRECT
   1300 CA          9.4030   -7.7389   12.5314 C.3      85 THR85       0.1400 BACKBONE|DICT|DIRECT
   1301 C           8.3856   -7.5643   11.4058 C.2      85 THR85       0.5000 BACKBONE|DICT|DIRECT
   1302 O           8.6895   -7.7713   10.2299 O.2      85 THR85      -0.5000 BACKBONE|DICT|DIRECT
   1303 CB         10.1808   -6.4130   12.7369 C.3      85 THR85       0.2050 DICT
   1304 OG1         9.3208   -5.3019   12.9251 O.3      85 THR85      -0.6830 DICT
   1305 CG2        11.0824   -6.0359   11.5638 C.3      85 THR85      -0.1800 DICT
   1306 H          10.8094   -8.7593   11.3581 H        85 THR85       0.3000 DICT
   1307 HA          8.8500   -7.9505   13.4493 H        85 THR85       0.0600 DICT
   1308 HB         10.7937   -6.5133   13.6332 H        85 THR85       0.0600 DICT
   1309 HG1         8.8727   -5.1042   12.0967 H        85 THR85       0.4180 DICT
   1310 HG21       11.6405   -6.8842   11.1772 H        85 THR85       0.0600 DICT
   1311 HG22       10.5185   -5.6190   10.7282 H        85 THR85       0.0600 DICT
   1312 HG23       11.8011   -5.2956   11.9105 H        85 THR85       0.0600 DICT
   1313 N           7.1925   -7.1355   11.8218 N.am     86 HIS86      -0.5000 BACKBONE|DICT|DIRECT
   1314 CA          6.1162   -6.7219   10.9430 C.3      86 HIS86       0.1400 BACKBONE|DICT|DIRECT
   1315 C           6.3099   -5.2878   10.4386 C.2      86 HIS86       0.5000 BACKBONE|DICT|DIRECT
   1316 O           7.2510   -4.5929   10.8232 O.2      86 HIS86      -0.5000 BACKBONE|DICT|DIRECT
   1317 CB          4.7736   -6.8981   11.6809 C.3      86 HIS86      -0.0050 DICT
   1318 CG          4.0418   -8.1699   11.3475 C.2      86 HIS86       0.0150 DICT
   1319 ND1         3.8085   -8.6005   10.0515 N.pl3    86 HIS86      -0.5700 DICT
   1320 CD2         3.4494   -9.1077   12.1599 C.2      86 HIS86      -0.0150 DICT
   1321 CE1         3.0959   -9.7260   10.1312 C.2      86 HIS86       0.2950 DICT
   1322 NE2         2.8474  -10.0957   11.3803 N.2      86 HIS86      -0.4900 DICT
   1323 H           7.0428   -6.9828   12.8090 H        86 HIS86       0.3000 DICT
   1324 HA          6.1242   -7.3559   10.0591 H        86 HIS86       0.0600 DICT
   1325 HB2         4.9182   -6.8620   12.7616 H        86 HIS86       0.0600 DICT
   1326 HB3         4.0820   -6.0833   11.4699 H        86 HIS86       0.0600 DICT
   1327 HD1         4.0872   -8.1247    9.2017 H        86 HIS86       0.4200 DICT
   1328 HD2         3.3952   -9.1419   13.2390 H        86 HIS86       0.1150 DICT
   1329 HE1         2.7602  -10.2802    9.2673 H        86 HIS86       0.1150 DICT
   1330 N           5.3929   -4.8818    9.5613 N.am     87 VAL87      -0.5000 BACKBONE|DICT|DIRECT
   1331 CA          5.3794   -3.5734    8.9432 C.3      87 VAL87       0.1400 BACKBONE|DICT|DIRECT
   1332 C           3.9204   -3.1986    8.6327 C.2      87 VAL87       0.5000 BACKBONE|DICT|DIRECT
   1333 O           3.0976   -4.0847    8.4124 O.2      87 VAL87      -0.5000 BACKBONE|DICT|DIRECT
   1334 CB          6.2859   -3.5876    7.6746 C.3      87 VAL87      -0.0600 DICT
   1335 CG1         5.6939   -4.2262    6.4178 C.3      87 VAL87      -0.1800 DICT
   1336 CG2         6.7966   -2.2035    7.3143 C.3      87 VAL87      -0.1800 DICT
   1337 H           4.6649   -5.5145    9.2560 H        87 VAL87       0.3000 DICT
   1338 HA          5.7547   -2.8389    9.6592 H        87 VAL87       0.0600 DICT
   1339 HB          7.1762   -4.1682    7.9239 H        87 VAL87       0.0600 DICT
   1340 HG11        4.6875   -4.5822    6.5575 H        87 VAL87       0.0600 DICT
   1341 HG12        5.6229   -3.5080    5.6074 H        87 VAL87       0.0600 DICT
   1342 HG13        6.3116   -5.0585    6.0820 H        87 VAL87       0.0600 DICT
   1343 HG21        7.2395   -1.7422    8.1911 H        87 VAL87       0.0600 DICT
   1344 HG22        7.5730   -2.2580    6.5528 H        87 VAL87       0.0600 DICT
   1345 HG23        5.9932   -1.5829    6.9253 H        87 VAL87       0.0600 DICT
   1346 N           3.6149   -1.8984    8.6440 N.am     88 VAL88      -0.5000 BACKBONE|DICT|DIRECT
   1347 CA          2.2827   -1.3804    8.3204 C.3      88 VAL88       0.1400 BACKBONE|DICT|DIRECT
   1348 C           2.3728   -0.6729    6.9614 C.2      88 VAL88       0.5000 BACKBONE|DICT|DIRECT
   1349 O           3.4649   -0.3640    6.5213 O.2      88 VAL88      -0.5000 BACKBONE|DICT|DIRECT
   1350 CB          1.7904   -0.3622    9.3843 C.3      88 VAL88      -0.0600 DICT
   1351 CG1         0.3024    0.0101    9.2453 C.3      88 VAL88      -0.1800 DICT
   1352 CG2         2.0581   -0.8620   10.8161 C.3      88 VAL88      -0.1800 DICT
   1353 H           4.3237   -1.2080    8.8453 H        88 VAL88       0.3000 DICT
   1354 HA          1.5526   -2.1839    8.2533 H        88 VAL88       0.0600 DICT
   1355 HB          2.3193    0.5751    9.2558 H        88 VAL88       0.0600 DICT
   1356 HG11       -0.3350   -0.8726    9.2943 H        88 VAL88       0.0600 DICT
   1357 HG12       -0.0070    0.6738   10.0527 H        88 VAL88       0.0600 DICT
   1358 HG13        0.0826    0.5405    8.3205 H        88 VAL88       0.0600 DICT
   1359 HG21        3.1245   -0.9250   11.0316 H        88 VAL88       0.0600 DICT
   1360 HG22        1.6308   -0.1872   11.5576 H        88 VAL88       0.0600 DICT
   1361 HG23        1.6226   -1.8482   10.9763 H        88 VAL88       0.0600 DICT
   1362 N           1.2594   -0.4682    6.2647 N.am     89 LEU89      -0.5000 BACKBONE|DICT|DIRECT
   1363 CA          1.2242    0.2128    4.9736 C.3      89 LEU89       0.1400 BACKBONE|DICT|DIRECT
   1364 C          -0.1268    0.9131    4.8372 C.2      89 LEU89       0.5000 BACKBONE|DICT|DIRECT
   1365 O          -1.0182    0.6615    5.6444 O.2      89 LEU89      -0.5000 BACKBONE|DICT|DIRECT
   1366 CB          1.5224   -0.7316    3.7668 C.3      89 LEU89      -0.1200 DICT
   1367 CG          1.9064   -2.2104    4.0449 C.3      89 LEU89      -0.0600 DICT
   1368 CD1         1.5067   -3.1241    2.8769 C.3      89 LEU89      -0.1800 DICT
   1369 CD2         3.3991   -2.3661    4.3760 C.3      89 LEU89      -0.1800 DICT
   1370 H           0.3680   -0.7809    6.6295 H        89 LEU89       0.3000 DICT
   1371 HA          1.9677    1.0090    4.9983 H        89 LEU89       0.0600 DICT
   1372 HB2         0.6681   -0.7038    3.0913 H        89 LEU89       0.0600 DICT
   1373 HB3         2.3109   -0.2954    3.1572 H        89 LEU89       0.0600 DICT
   1374 HG          1.3366   -2.5803    4.8953 H        89 LEU89       0.0600 DICT
   1375 HD11        0.8613   -2.6311    2.1519 H        89 LEU89       0.0600 DICT
   1376 HD12        2.3588   -3.4763    2.3008 H        89 LEU89       0.0600 DICT
   1377 HD13        0.9892   -4.0026    3.2470 H        89 LEU89       0.0600 DICT
   1378 HD21        3.9299   -1.4164    4.3424 H        89 LEU89       0.0600 DICT
   1379 HD22        3.5154   -2.7866    5.3728 H        89 LEU89       0.0600 DICT
   1380 HD23        3.9369   -3.0070    3.6827 H        89 LEU89       0.0600 DICT
   1381 N          -0.2674    1.7830    3.8279 N.am     90 ILE90      -0.5000 BACKBONE|DICT|DIRECT
   1382 CA         -1.5283    2.4708    3.5698 C.3      90 ILE90       0.1400 BACKBONE|DICT|DIRECT
   1383 C          -1.7900    2.4836    2.0517 C.2      90 ILE90       0.5000 BACKBONE|DICT|DIRECT
   1384 O          -0.9285    2.9253    1.2907 O.2      90 ILE90      -0.5000 BACKBONE|DICT|DIRECT
   1385 CB         -1.5570    3.9166    4.1593 C.3      90 ILE90      -0.0600 DICT
   1386 CG1        -1.1848    3.9971    5.6618 C.3      90 ILE90      -0.1200 DICT
   1387 CG2        -2.8652    4.6935    3.9193 C.3      90 ILE90      -0.1800 DICT
   1388 CD1        -2.2178    3.4278    6.6415 C.3      90 ILE90      -0.1800 DICT
   1389 H           0.4955    1.9610    3.1885 H        90 ILE90       0.3000 DICT
   1390 HA         -2.3244    1.9077    4.0377 H        90 ILE90       0.0600 DICT
   1391 HB         -0.7912    4.4798    3.6370 H        90 ILE90       0.0600 DICT
   1392 HG12       -0.2355    3.5068    5.8646 H        90 ILE90       0.0600 DICT
   1393 HG13       -1.0110    5.0432    5.9167 H        90 ILE90       0.0600 DICT
   1394 HG21       -3.1103    4.7469    2.8713 H        90 ILE90       0.0600 DICT
   1395 HG22       -3.7279    4.2580    4.4152 H        90 ILE90       0.0600 DICT
   1396 HG23       -2.7750    5.7196    4.2759 H        90 ILE90       0.0600 DICT
   1397 HD11       -3.1436    3.1383    6.1565 H        90 ILE90       0.0600 DICT
   1398 HD12       -1.8255    2.5655    7.1791 H        90 ILE90       0.0600 DICT
   1399 HD13       -2.4793    4.1732    7.3927 H        90 ILE90       0.0600 DICT
   1400 N          -2.9710    1.9900    1.6389 N.am     91 LEU91      -0.5000 BACKBONE|DICT|DIRECT
   1401 CA         -3.4621    2.0881    0.2592 C.3      91 LEU91       0.1400 BACKBONE|DICT|DIRECT
   1402 C          -4.2768    3.3724    0.0777 C.2      91 LEU91       0.5000 BACKBONE|DICT|DIRECT
   1403 O          -4.5374    4.0458    1.0698 O.2      91 LEU91      -0.5000 BACKBONE|DICT|DIRECT
   1404 CB         -4.3159    0.8596   -0.1199 C.3      91 LEU91      -0.1200 DICT
   1405 CG         -3.6129   -0.5105   -0.0784 C.3      91 LEU91      -0.0600 DICT
   1406 CD1        -4.3690   -1.5405   -0.9363 C.3      91 LEU91      -0.1800 DICT
   1407 CD2        -2.1078   -0.4720   -0.4223 C.3      91 LEU91      -0.1800 DICT
   1408 H          -3.6328    1.6524    2.3262 H        91 LEU91       0.3000 DICT
   1409 HA         -2.6111    2.1657   -0.4094 H        91 LEU91       0.0600 DICT
   1410 HB2        -5.2017    0.8125    0.5144 H        91 LEU91       0.0600 DICT
   1411 HB3        -4.6922    1.0174   -1.1302 H        91 LEU91       0.0600 DICT
   1412 HG         -3.7099   -0.8532    0.9408 H        91 LEU91       0.0600 DICT
   1413 HD11       -5.2354   -1.1131   -1.4259 H        91 LEU91       0.0600 DICT
   1414 HD12       -3.7525   -1.9385   -1.7418 H        91 LEU91       0.0600 DICT
   1415 HD13       -4.7357   -2.3706   -0.3345 H        91 LEU91       0.0600 DICT
   1416 HD21       -1.5066   -0.0818    0.3965 H        91 LEU91       0.0600 DICT
   1417 HD22       -1.7096   -1.4538   -0.6701 H        91 LEU91       0.0600 DICT
   1418 HD23       -1.9084    0.1658   -1.2732 H        91 LEU91       0.0600 DICT
   1419 N          -4.6618    3.7043   -1.1676 N.am     92 ARG92      -0.5000 BACKBONE|DICT|DIRECT
   1420 CA         -5.3702    4.9452   -1.4870 C.3      92 ARG92       0.1400 BACKBONE|DICT|DIRECT
   1421 C          -6.3398    4.7866   -2.6566 C.2      92 ARG92       0.5000 BACKBONE|DICT|DIRECT
   1422 O          -6.0543    4.0363   -3.5897 O.2      92 ARG92      -0.5000 BACKBONE|DICT|DIRECT
   1423 CB         -4.3574    6.0850   -1.6697 C.3      92 ARG92      -0.1200 DICT
   1424 CG         -3.5896    6.1709   -3.0038 C.3      92 ARG92      -0.0500 DICT
   1425 CD         -4.3434    6.8397   -4.1700 C.3      92 ARG92       0.1900 DICT
   1426 NE         -4.9093    8.1504   -3.7989 N.pl3    92 ARG92      -0.7000 DICT
   1427 CZ         -4.2489    9.3106   -3.6373 C.cat    92 ARG92       0.6399 DICT
   1428 NH1        -2.9366    9.4290   -3.8877 N.pl3    92 ARG92      -0.8000 DICT
   1429 NH2        -4.9257   10.3837   -3.2125 N.pl3    92 ARG92      -0.8000 DICT
   1430 H          -4.4508    3.0992   -1.9481 H        92 ARG92       0.3000 DICT
   1431 HA         -5.9657    5.2372   -0.6350 H        92 ARG92       0.0600 DICT
   1432 HB2        -4.8385    7.0329   -1.4297 H        92 ARG92       0.0600 DICT
   1433 HB3        -3.6110    5.9698   -0.9070 H        92 ARG92       0.0600 DICT
   1434 HG2        -2.6099    6.6311   -2.8721 H        92 ARG92       0.0600 DICT
   1435 HG3        -3.3750    5.1441   -3.3002 H        92 ARG92       0.0600 DICT
   1436 HD2        -3.6195    7.0452   -4.9581 H        92 ARG92       0.0600 DICT
   1437 HD3        -5.0739    6.1917   -4.6495 H        92 ARG92       0.0600 DICT
   1438 HE         -5.9019    8.1454   -3.6074 H        92 ARG92       0.4400 DICT
   1439 HH11       -2.4128    8.6274   -4.2070 H        92 ARG92       0.4600 DICT
   1440 HH12       -2.4668   10.3145   -3.7665 H        92 ARG92       0.4600 DICT
   1441 HH21       -5.9118   10.3167   -3.0032 H        92 ARG92       0.4600 DICT
   1442 HH22       -4.4583   11.2706   -3.0895 H        92 ARG92       0.4600 DICT
   1443 N          -7.4398    5.5547   -2.6085 N.am     93 GLY93      -0.5000 BACKBONE|DICT|DIRECT
   1444 CA         -8.3807    5.6305   -3.7148 C.3      93 GLY93       0.0800 BACKBONE|DICT|DIRECT
   1445 C          -9.3686    6.7714   -3.4937 C.2      93 GLY93       0.5000 BACKBONE|DICT|DIRECT
   1446 O          -8.9589    7.9178   -3.6669 O.2      93 GLY93      -0.5000 BACKBONE|DICT|DIRECT
   1447 H          -7.6054    6.1598   -1.8168 H        93 GLY93       0.3000 DICT
   1448 HA2        -7.8520    5.8007   -4.6543 H        93 GLY93       0.0600 DICT
   1449 HA3        -8.9074    4.7078   -3.8140 H        93 GLY93       0.0600 DICT
   1450 N         -10.6577    6.4974   -3.1718 N.am     94 PRO94      -0.1400 BACKBONE|DICT|DIRECT
   1451 CA        -11.6859    7.5312   -3.0410 C.3      94 PRO94       0.0100 BACKBONE|DICT|DIRECT
   1452 C         -11.7465    8.0567   -1.5976 C.2      94 PRO94       0.5000 BACKBONE|DICT|DIRECT
   1453 O         -10.8588    7.7725   -0.7915 O.2      94 PRO94      -0.5000 BACKBONE|DICT|DIRECT
   1454 CB        -12.9522    6.7582   -3.4479 C.3      94 PRO94      -0.1200 DICT
   1455 CG        -12.7588    5.3894   -2.8173 C.3      94 PRO94      -0.1200 DICT
   1456 CD        -11.2473    5.1884   -2.8872 C.3      94 PRO94      -0.0500 DICT
   1457 HA        -11.5232    8.3716   -3.7186 H        94 PRO94       0.0600 DICT
   1458 HB2       -13.8899    7.2277   -3.1479 H        94 PRO94       0.0600 DICT
   1459 HB3       -12.9771    6.6612   -4.5345 H        94 PRO94       0.0600 DICT
   1460 HG2       -13.0754    5.4174   -1.7735 H        94 PRO94       0.0600 DICT
   1461 HG3       -13.3239    4.6008   -3.3156 H        94 PRO94       0.0600 DICT
   1462 HD2       -10.8454    4.7539   -1.9735 H        94 PRO94       0.0600 DICT
   1463 HD3       -11.0465    4.5337   -3.7117 H        94 PRO94       0.0600 DICT
   1464 N         -12.8162    8.7990   -1.2987 N.am     95 GLU95      -0.5000 BACKBONE|DICT|DIRECT
   1465 CA        -13.0525    9.3874    0.0115 C.3      95 GLU95       0.1400 BACKBONE|DICT|DIRECT
   1466 C         -14.5547    9.3790    0.2965 C.2      95 GLU95       0.5000 BACKBONE|DICT|DIRECT
   1467 O         -15.3568    9.6908   -0.5857 O.2      95 GLU95      -0.5000 BACKBONE|DICT|DIRECT
   1468 CB        -12.4436   10.8023    0.0323 C.3      95 GLU95      -0.1200 DICT
   1469 CG        -13.1032   11.7928   -0.9600 C.3      95 GLU95      -0.2200 DICT
   1470 CD        -12.1437   12.8372   -1.5391 C.2      95 GLU95       0.7000 DICT
   1471 OE1       -11.2385   13.2893   -0.8022 O.co2    95 GLU95      -0.8000 DICT
   1472 OE2       -12.3316   13.1676   -2.7302 O.co2    95 GLU95      -0.8000 DICT
   1473 H         -13.5146    8.9960   -2.0015 H        95 GLU95       0.3000 DICT
   1474 HA        -12.5611    8.7858    0.7797 H        95 GLU95       0.0600 DICT
   1475 HB2       -12.5097   11.2105    1.0419 H        95 GLU95       0.0600 DICT
   1476 HB3       -11.3749   10.7074   -0.1685 H        95 GLU95       0.0600 DICT
   1477 HG2       -13.5536   11.2552   -1.7955 H        95 GLU95       0.0600 DICT
   1478 HG3       -13.9243   12.3144   -0.4670 H        95 GLU95       0.0600 DICT
   1479 N         -14.8941    9.0408    1.5456 N.am     96 GLY96      -0.5000 BACKBONE|DICT|DIRECT
   1480 CA        -16.2725    8.9975    2.0096 C.3      96 GLY96       0.0800 BACKBONE|DICT|DIRECT
   1481 C         -16.7860    7.5663    2.1293 C.2      96 GLY96       0.5000 BACKBONE|DICT|DIRECT
   1482 O         -18.0003    7.3962    2.2013 O.2      96 GLY96      -0.5000 BACKBONE|DICT|DIRECT
   1483 H         -14.1723    8.8242    2.2175 H        96 GLY96       0.3000 DICT
   1484 HA2       -16.3209    9.4644    2.9929 H        96 GLY96       0.0600 DICT
   1485 HA3       -16.9431    9.5564    1.3560 H        96 GLY96       0.0600 DICT
   1486 N         -15.9091    6.5466    2.1343 N.am     97 PHE97      -0.5000 BACKBONE|DICT|DIRECT
   1487 CA        -16.3074    5.1539    2.3014 C.3      97 PHE97       0.1400 BACKBONE|DICT|DIRECT
   1488 C         -15.3446    4.3991    3.2462 C.2      97 PHE97       0.5000 BACKBONE|DICT|DIRECT
   1489 O         -14.1364    4.6231    3.1707 O.2      97 PHE97      -0.5000 BACKBONE|DICT|DIRECT
   1490 CB        -16.4289    4.4718    0.9239 C.3      97 PHE97      -0.0050 DICT
   1491 CG        -17.5394    4.9005   -0.0171 C.ar     97 PHE97      -0.1150 DICT
   1492 CD1       -17.5328    6.1788   -0.6085 C.ar     97 PHE97      -0.1150 DICT
   1493 CD2       -18.5976    4.0217   -0.3240 C.ar     97 PHE97      -0.1150 DICT
   1494 CE1       -18.6060    6.5981   -1.3768 C.ar     97 PHE97      -0.1150 DICT
   1495 CE2       -19.6573    4.4507   -1.1079 C.ar     97 PHE97      -0.1150 DICT
   1496 CZ        -19.6731    5.7431   -1.6107 C.ar     97 PHE97      -0.1150 DICT
   1497 H         -14.9174    6.7231    2.0631 H        97 PHE97       0.3000 DICT
   1498 HA        -17.2762    5.1595    2.7816 H        97 PHE97       0.0600 DICT
   1499 HB2       -15.4986    4.6047    0.3724 H        97 PHE97       0.0600 DICT
   1500 HB3       -16.5723    3.4119    1.1069 H        97 PHE97       0.0600 DICT
   1501 HD1       -16.7011    6.8502   -0.4611 H        97 PHE97       0.1150 DICT
   1502 HD2       -18.5910    3.0089    0.0436 H        97 PHE97       0.1150 DICT
   1503 HE1       -18.6054    7.5900   -1.8045 H        97 PHE97       0.1150 DICT
   1504 HE2       -20.4729    3.7803   -1.3327 H        97 PHE97       0.1150 DICT
   1505 HZ        -20.5046    6.0745   -2.2140 H        97 PHE97       0.1150 DICT
   1506 N         -15.8898    3.5344    4.1276 N.am     98 THR98      -0.5000 BACKBONE|DICT|DIRECT
   1507 CA        -15.1387    2.7157    5.0878 C.3      98 THR98       0.1400 BACKBONE|DICT|DIRECT
   1508 C         -14.7704    1.3732    4.4597 C.2      98 THR98       0.5000 BACKBONE|DICT|DIRECT
   1509 O         -15.6401    0.5285    4.2488 O.2      98 THR98      -0.5000 BACKBONE|DICT|DIRECT
   1510 CB        -15.8456    2.4591    6.4702 C.3      98 THR98       0.2050 DICT
   1511 OG1       -16.2937    1.1515    6.7860 O.3      98 THR98      -0.6830 DICT
   1512 CG2       -16.9359    3.4414    6.8728 C.3      98 THR98      -0.1800 DICT
   1513 H         -16.8938    3.4012    4.1196 H        98 THR98       0.3000 DICT
   1514 HA        -14.2093    3.2433    5.3168 H        98 THR98       0.0600 DICT
   1515 HB        -15.0582    2.6058    7.2114 H        98 THR98       0.0600 DICT
   1516 HG1       -17.0372    0.9361    6.2183 H        98 THR98       0.4180 DICT
   1517 HG21      -17.7272    3.5001    6.1291 H        98 THR98       0.0600 DICT
   1518 HG22      -17.3977    3.1538    7.8181 H        98 THR98       0.0600 DICT
   1519 HG23      -16.4983    4.4213    7.0376 H        98 THR98       0.0600 DICT
   1520 N         -13.4825    1.1900    4.1705 N.am     99 THR99      -0.5000 BACKBONE|DICT|DIRECT
   1521 CA        -12.9412   -0.0803    3.7064 C.3      99 THR99       0.1400 BACKBONE|DICT|DIRECT
   1522 C         -12.8917   -1.0694    4.8834 C.2      99 THR99       0.5000 BACKBONE|DICT|DIRECT
   1523 O         -11.9162   -1.1176    5.6349 O.2      99 THR99      -0.5000 BACKBONE|DICT|DIRECT
   1524 CB        -11.5594    0.1165    3.0833 C.3      99 THR99       0.2050 DICT
   1525 OG1       -10.8016    0.7514    4.0357 O.3      99 THR99      -0.6830 DICT
   1526 CG2       -11.5244    0.9996    1.8372 C.3      99 THR99      -0.1800 DICT
   1527 H         -12.8079    1.9231    4.3387 H        99 THR99       0.3000 DICT
   1528 HA        -13.5403   -0.5123    2.9319 H        99 THR99       0.0600 DICT
   1529 HB        -11.0625   -0.8270    2.8878 H        99 THR99       0.0600 DICT
   1530 HG1       -10.7928    0.1994    4.8243 H        99 THR99       0.4180 DICT
   1531 HG21      -12.0229    1.9525    2.0025 H        99 THR99       0.0600 DICT
   1532 HG22      -10.4959    1.2404    1.5769 H        99 THR99       0.0600 DICT
   1533 HG23      -11.9797    0.4932    0.9887 H        99 THR99       0.0600 DICT
   1534 N         -13.9658   -1.8578    5.0040 N.am    100 HIS100     -0.5000 BACKBONE|DICT|DIRECT
   1535 CA        -14.0863   -2.9155    5.9942 C.3     100 HIS100      0.1400 BACKBONE|DICT|DIRECT
   1536 C         -13.9716   -4.2841    5.3379 C.2     100 HIS100      0.5000 BACKBONE|DICT|DIRECT
   1537 O         -14.3231   -4.4470    4.1700 O.2     100 HIS100     -0.5000 BACKBONE|DICT|DIRECT
   1538 CB        -15.4147   -2.7772    6.7632 C.3     100 HIS100     -0.0050 DICT
   1539 CG        -15.2392   -2.3734    8.2036 C.2     100 HIS100      0.0150 DICT
   1540 ND1       -14.2113   -2.8432    9.0077 N.pl3   100 HIS100     -0.5700 DICT
   1541 CD2       -15.9635   -1.5170    8.9995 C.2     100 HIS100     -0.0150 DICT
   1542 CE1       -14.3451   -2.2659   10.2011 C.2     100 HIS100      0.2950 DICT
   1543 NE2       -15.3913   -1.4541   10.2710 N.2     100 HIS100     -0.4900 DICT
   1544 H         -14.7184   -1.7843    4.3302 H       100 HIS100      0.3000 DICT
   1545 HA        -13.2479   -2.8549    6.6880 H       100 HIS100      0.0600 DICT
   1546 HB2       -16.0649   -2.0439    6.2827 H       100 HIS100      0.0600 DICT
   1547 HB3       -15.9788   -3.7120    6.7642 H       100 HIS100      0.0600 DICT
   1548 HD1       -13.4882   -3.4953    8.7465 H       100 HIS100      0.4200 DICT
   1549 HD2       -16.8433   -0.9393    8.7562 H       100 HIS100      0.1150 DICT
   1550 HE1       -13.6780   -2.4462   11.0310 H       100 HIS100      0.1150 DICT
   1551 N         -13.4520   -5.2398    6.1209 N.am    101 LEU101     -0.5000 BACKBONE|DICT|DIRECT
   1552 CA        -13.2993   -6.6548    5.7847 C.3     101 LEU101      0.1400 BACKBONE|DICT|DIRECT
   1553 C         -14.6159   -7.3102    5.3459 C.2     101 LEU101      0.5000 BACKBONE|DICT|DIRECT
   1554 O         -15.6372   -6.6365    5.2208 O.2     101 LEU101     -0.5000 BACKBONE|DICT|DIRECT
   1555 CB        -12.6027   -7.3686    6.9742 C.3     101 LEU101     -0.1200 DICT
   1556 CG        -13.4497   -7.6964    8.2354 C.3     101 LEU101     -0.0600 DICT
   1557 CD1       -14.3602   -6.5508    8.7105 C.3     101 LEU101     -0.1800 DICT
   1558 CD2       -14.2056   -9.0364    8.1710 C.3     101 LEU101     -0.1800 DICT
   1559 H         -13.1967   -5.0003    7.0660 H       101 LEU101      0.3000 DICT
   1560 HA        -12.6440   -6.7122    4.9166 H       101 LEU101      0.0600 DICT
   1561 HB2       -12.1250   -8.2824    6.6193 H       101 LEU101      0.0600 DICT
   1562 HB3       -11.7736   -6.7352    7.2874 H       101 LEU101      0.0600 DICT
   1563 HG        -12.7117   -7.8318    9.0277 H       101 LEU101      0.0600 DICT
   1564 HD11      -15.2553   -6.4518    8.0961 H       101 LEU101      0.0600 DICT
   1565 HD12      -14.6891   -6.7263    9.7352 H       101 LEU101      0.0600 DICT
   1566 HD13      -13.8360   -5.5971    8.7119 H       101 LEU101      0.0600 DICT
   1567 HD21      -13.8538   -9.6817    7.3678 H       101 LEU101      0.0600 DICT
   1568 HD22      -14.0639   -9.5961    9.0957 H       101 LEU101      0.0600 DICT
   1569 HD23      -15.2780   -8.8927    8.0541 H       101 LEU101      0.0600 DICT
   1570 N         -14.5689   -8.6271    5.1159 N.am    102 GLU102     -0.5000 BACKBONE|DICT|DIRECT
   1571 CA        -15.6924   -9.4268    4.6234 C.3     102 GLU102      0.1400 BACKBONE|DICT|DIRECT
   1572 C         -15.8371   -9.2317    3.1026 C.2     102 GLU102      0.5000 BACKBONE|DICT|DIRECT
   1573 O         -16.9484   -9.2288    2.5742 O.2     102 GLU102     -0.5000 BACKBONE|DICT|DIRECT
   1574 CB        -17.0014   -9.1143    5.4006 C.3     102 GLU102     -0.1200 DICT
   1575 CG        -18.0394  -10.2428    5.3690 C.3     102 GLU102     -0.2200 DICT
   1576 CD        -19.4594   -9.6923    5.2274 C.2     102 GLU102      0.7000 DICT
   1577 OE1       -19.8737   -9.4966    4.0635 O.co2   102 GLU102     -0.8000 DICT
   1578 OE2       -20.1040   -9.4673    6.2747 O.co2   102 GLU102     -0.8000 DICT
   1579 H         -13.7039   -9.1257    5.2630 H       102 GLU102      0.3000 DICT
   1580 HA        -15.4214  -10.4688    4.7972 H       102 GLU102      0.0600 DICT
   1581 HB2       -16.7919   -8.8737    6.4412 H       102 GLU102      0.0600 DICT
   1582 HB3       -17.4586   -8.2134    4.9879 H       102 GLU102      0.0600 DICT
   1583 HG2       -17.8471  -10.9268    4.5405 H       102 GLU102      0.0600 DICT
   1584 HG3       -17.9589  -10.8484    6.2732 H       102 GLU102      0.0600 DICT
   1585 N         -14.6946   -9.0569    2.4219 N.am    103 THR103     -0.5000 BACKBONE|DICT|DIRECT
   1586 CA        -14.6208   -8.8959    0.9807 C.3     103 THR103      0.1400 BACKBONE|DICT|DIRECT
   1587 C         -14.8901  -10.2453    0.2989 C.2     103 THR103      0.5000 BACKBONE|DICT|DIRECT
   1588 O         -14.0248  -11.1208    0.2998 O.2     103 THR103     -0.5000 BACKBONE|DICT|DIRECT
   1589 CB        -13.2240   -8.3925    0.5615 C.3     103 THR103      0.2050 DICT
   1590 OG1       -12.9681   -7.1475    1.1797 O.3     103 THR103     -0.6830 DICT
   1591 CG2       -13.0278   -8.2510   -0.9535 C.3     103 THR103     -0.1800 DICT
   1592 H         -13.8148   -9.0372    2.9153 H       103 THR103      0.3000 DICT
   1593 HA        -15.3671   -8.1643    0.6616 H       103 THR103      0.0600 DICT
   1594 HB        -12.4590   -9.0734    0.9394 H       103 THR103      0.0600 DICT
   1595 HG1       -12.1086   -6.8328    0.8802 H       103 THR103      0.4180 DICT
   1596 HG21      -13.8087   -7.6642   -1.4324 H       103 THR103      0.0600 DICT
   1597 HG22      -12.0677   -7.7836   -1.1361 H       103 THR103      0.0600 DICT
   1598 HG23      -12.9947   -9.2196   -1.4524 H       103 THR103      0.0600 DICT
   1599 N         -16.1054  -10.3835   -0.2463 N.am    104 THR104     -0.5000 BACKBONE|DICT|DIRECT
   1600 CA        -16.5516  -11.5941   -0.9356 C.3     104 THR104      0.1400 BACKBONE|DICT|DIRECT
   1601 C         -16.1333  -11.6147   -2.4180 C.2     104 THR104      0.5000 BACKBONE|DICT|DIRECT
   1602 O         -16.4055  -12.6022   -3.0976 O.2     104 THR104     -0.5000 BACKBONE|DICT|DIRECT
   1603 CB        -18.0895  -11.7613   -0.8211 C.3     104 THR104      0.2050 DICT
   1604 OG1       -18.4401  -11.7316    0.5486 O.3     104 THR104     -0.6830 DICT
   1605 CG2       -18.6691  -13.0740   -1.3856 C.3     104 THR104     -0.1800 DICT
   1606 H         -16.7763   -9.6320   -0.1734 H       104 THR104      0.3000 DICT
   1607 HA        -16.0879  -12.4635   -0.4641 H       104 THR104      0.0600 DICT
   1608 HB        -18.5930  -10.9197   -1.2998 H       104 THR104      0.0600 DICT
   1609 HG1       -18.1582  -10.8958    0.9304 H       104 THR104      0.4180 DICT
   1610 HG21      -18.0672  -13.9336   -1.0883 H       104 THR104      0.0600 DICT
   1611 HG22      -19.6826  -13.2419   -1.0188 H       104 THR104      0.0600 DICT
   1612 HG23      -18.7425  -13.0651   -2.4720 H       104 THR104      0.0600 DICT
   1613 N         -15.4309  -10.5638   -2.8881 N.am    105 PHE105     -0.5000 BACKBONE|DICT|DIRECT
   1614 CA        -14.8650  -10.4507   -4.2350 C.3     105 PHE105      0.1400 BACKBONE|DICT|DIRECT
   1615 C         -15.8636  -10.7799   -5.3558 C.2     105 PHE105      0.5000 BACKBONE|DICT|DIRECT
   1616 O         -15.6899  -11.7645   -6.0701 O.2     105 PHE105     -0.5000 BACKBONE|DICT|DIRECT
   1617 CB        -13.5134  -11.1922   -4.3695 C.3     105 PHE105     -0.0050 DICT
   1618 CG        -13.4145  -12.5897   -3.7864 C.ar    105 PHE105     -0.1150 DICT
   1619 CD1       -13.0370  -12.7487   -2.4375 C.ar    105 PHE105     -0.1150 DICT
   1620 CD2       -13.8752  -13.7134   -4.5061 C.ar    105 PHE105     -0.1150 DICT
   1621 CE1       -13.1044  -13.9980   -1.8400 C.ar    105 PHE105     -0.1150 DICT
   1622 CE2       -13.9372  -14.9537   -3.8894 C.ar    105 PHE105     -0.1150 DICT
   1623 CZ        -13.5546  -15.0949   -2.5624 C.ar    105 PHE105     -0.1150 DICT
   1624 H         -15.2232   -9.8028   -2.2586 H       105 PHE105      0.3000 DICT
   1625 HA        -14.6344   -9.3977   -4.3546 H       105 PHE105      0.0600 DICT
   1626 HB2       -13.2818  -11.2744   -5.4291 H       105 PHE105      0.0600 DICT
   1627 HB3       -12.7249  -10.5828   -3.9260 H       105 PHE105      0.0600 DICT
   1628 HD1       -12.7168  -11.8949   -1.8593 H       105 PHE105      0.1150 DICT
   1629 HD2       -14.1898  -13.6223   -5.5336 H       105 PHE105      0.1150 DICT
   1630 HE1       -12.8204  -14.1138   -0.8049 H       105 PHE105      0.1150 DICT
   1631 HE2       -14.2924  -15.8106   -4.4417 H       105 PHE105      0.1150 DICT
   1632 HZ        -13.6127  -16.0629   -2.0876 H       105 PHE105      0.1150 DICT
   1633 N         -16.9330   -9.9830   -5.4406 N.am    106 THR106     -0.5000 BACKBONE|DICT|DIRECT
   1634 CA        -18.0116  -10.2086   -6.3949 C.3     106 THR106      0.1400 BACKBONE|DICT|DIRECT
   1635 C         -18.0773   -8.9892   -7.3181 C.2     106 THR106      0.5000 BACKBONE|DICT|DIRECT
   1636 O         -17.2263   -8.9247   -8.2044 O.2     106 THR106     -0.5000 BACKBONE|DICT|DIRECT
   1637 CB        -19.3436  -10.5151   -5.6681 C.3     106 THR106      0.2050 DICT
   1638 OG1       -19.1647  -11.7081   -4.9274 O.3     106 THR106     -0.6830 DICT
   1639 CG2       -20.5520  -10.7513   -6.5926 C.3     106 THR106     -0.1800 DICT
   1640 H         -17.0333   -9.1977   -4.8145 H       106 THR106      0.3000 DICT
   1641 HA        -17.8000  -11.0600   -7.0460 H       106 THR106      0.0600 DICT
   1642 HB        -19.5798   -9.7210   -4.9583 H       106 THR106      0.0600 DICT
   1643 HG1       -18.3762  -11.6209   -4.3852 H       106 THR106      0.4180 DICT
   1644 HG21      -20.3491  -11.5529   -7.3042 H       106 THR106      0.0600 DICT
   1645 HG22      -21.4274  -11.0456   -6.0125 H       106 THR106      0.0600 DICT
   1646 HG23      -20.8399   -9.8719   -7.1653 H       106 THR106      0.0600 DICT
   1647 N         -19.0243   -8.0561   -7.0937 N.am    107 GLY107     -0.5000 BACKBONE|DICT|DIRECT
   1648 CA        -19.2557   -6.8428   -7.8820 C.3     107 GLY107      0.0800 BACKBONE|DICT|DIRECT
   1649 C         -19.3014   -7.1462   -9.3848 C.2     107 GLY107      0.5000 BACKBONE|DICT|DIRECT
   1650 O         -20.3392   -7.5317   -9.9193 O.2     107 GLY107     -0.5000 BACKBONE|DICT|DIRECT
   1651 H         -19.6696   -8.2057   -6.3322 H       107 GLY107      0.3000 DICT
   1652 HA2       -20.2036   -6.3988   -7.5777 H       107 GLY107      0.0600 DICT
   1653 HA3       -18.4767   -6.1103   -7.6628 H       107 GLY107      0.0600 DICT
   1654 N         -18.1442   -6.9776  -10.0351 N.am    108 ASP108     -0.5000 BACKBONE|DICT|DIRECT
   1655 CA        -17.9305   -7.1620  -11.4668 C.3     108 ASP108      0.1400 BACKBONE|DICT|DIRECT
   1656 C         -16.4842   -7.6175  -11.7684 C.2     108 ASP108      0.5000 BACKBONE|DICT|DIRECT
   1657 O         -15.9979   -7.3692  -12.8723 O.2     108 ASP108     -0.5000 BACKBONE|DICT|DIRECT
   1658 CB        -18.2946   -5.8847  -12.2639 C.3     108 ASP108     -0.2200 DICT
   1659 CG        -17.4427   -4.6294  -11.9681 C.2     108 ASP108      0.7000 DICT
   1660 OD1       -16.9319   -4.4663  -10.8345 O.co2   108 ASP108     -0.8000 DICT
   1661 OD2       -17.3973   -3.7773  -12.8780 O.co2   108 ASP108     -0.8000 DICT
   1662 H         -17.3426   -6.6319   -9.5271 H       108 ASP108      0.3000 DICT
   1663 HA        -18.5730   -7.9738  -11.8122 H       108 ASP108      0.0600 DICT
   1664 HB2       -18.2940   -6.1019  -13.3337 H       108 ASP108      0.0600 DICT
   1665 HB3       -19.3249   -5.6141  -12.0296 H       108 ASP108      0.0600 DICT
   1666 N         -15.8160   -8.2630  -10.8015 N.am    109 GLY109     -0.5000 BACKBONE|DICT|DIRECT
   1667 CA        -14.4290   -8.6929  -10.9419 C.3     109 GLY109      0.0800 BACKBONE|DICT|DIRECT
   1668 C         -13.5647   -7.8358  -10.0241 C.2     109 GLY109      0.5000 BACKBONE|DICT|DIRECT
   1669 O         -12.7155   -7.0759  -10.4902 O.2     109 GLY109     -0.5000 BACKBONE|DICT|DIRECT
   1670 H         -16.2782   -8.4530   -9.9220 H       109 GLY109      0.3000 DICT
   1671 HA2       -14.3514   -9.7381  -10.6401 H       109 GLY109      0.0600 DICT
   1672 HA3       -14.0565   -8.6345  -11.9663 H       109 GLY109      0.0600 DICT
   1673 N         -13.7504   -8.0312   -8.7101 N.am    110 THR110     -0.5000 BACKBONE|DICT|DIRECT
   1674 CA        -12.9542   -7.4164   -7.6542 C.3     110 THR110      0.1400 BACKBONE|DICT|DIRECT
   1675 C         -12.2203   -8.4633   -6.7603 C.2     110 THR110      0.5000 BACKBONE|DICT|DIRECT
   1676 O         -12.3177   -8.3807   -5.5359 O.2     110 THR110     -0.5000 BACKBONE|DICT|DIRECT
   1677 CB        -13.8697   -6.4566   -6.8420 C.3     110 THR110      0.2050 DICT
   1678 OG1       -13.1161   -5.7124   -5.9190 O.3     110 THR110     -0.6830 DICT
   1679 CG2       -15.0073   -7.1021   -6.0424 C.3     110 THR110     -0.1800 DICT
   1680 H         -14.4646   -8.6761   -8.4035 H       110 THR110      0.3000 DICT
   1681 HA        -12.1579   -6.8086   -8.0892 H       110 THR110      0.0600 DICT
   1682 HB        -14.3202   -5.7556   -7.5459 H       110 THR110      0.0600 DICT
   1683 HG1       -12.6716   -5.0198   -6.4227 H       110 THR110      0.4180 DICT
   1684 HG21      -15.4091   -7.9724   -6.5541 H       110 THR110      0.0600 DICT
   1685 HG22      -14.6857   -7.3988   -5.0470 H       110 THR110      0.0600 DICT
   1686 HG23      -15.8259   -6.3949   -5.9050 H       110 THR110      0.0600 DICT
   1687 N         -11.5033   -9.4584   -7.3509 N.am    111 PRO111     -0.1400 BACKBONE|DICT|DIRECT
   1688 CA        -10.7136  -10.4387   -6.5790 C.3     111 PRO111      0.0100 BACKBONE|DICT|DIRECT
   1689 C          -9.4618   -9.8242   -5.9382 C.2     111 PRO111      0.5000 BACKBONE|DICT|DIRECT
   1690 O          -8.4020   -9.7870   -6.5598 O.2     111 PRO111     -0.5000 BACKBONE|DICT|DIRECT
   1691 CB        -10.3899  -11.5333   -7.6043 C.3     111 PRO111     -0.1200 DICT
   1692 CG        -10.2669  -10.7828   -8.9143 C.3     111 PRO111     -0.1200 DICT
   1693 CD        -11.3548   -9.7327   -8.7851 C.3     111 PRO111     -0.0500 DICT
   1694 HA        -11.2772  -10.8922   -5.7733 H       111 PRO111      0.0600 DICT
   1695 HB2        -9.4971  -12.1137   -7.3672 H       111 PRO111      0.0600 DICT
   1696 HB3       -11.2247  -12.2339   -7.6587 H       111 PRO111      0.0600 DICT
   1697 HG2        -9.2910  -10.3006   -8.9823 H       111 PRO111      0.0600 DICT
   1698 HG3       -10.3848  -11.4203   -9.7911 H       111 PRO111      0.0600 DICT
   1699 HD2       -11.1070   -8.8568   -9.3780 H       111 PRO111      0.0600 DICT
   1700 HD3       -12.2840  -10.1664   -9.1541 H       111 PRO111      0.0600 DICT
   1701 N          -9.6189   -9.3562   -4.6960 N.am    112 LYS112     -0.5000 BACKBONE|DICT|DIRECT
   1702 CA         -8.5553   -8.7402   -3.9150 C.3     112 LYS112      0.1400 BACKBONE|DICT|DIRECT
   1703 C          -8.6606   -9.1391   -2.4386 C.2     112 LYS112      0.5000 BACKBONE|DICT|DIRECT
   1704 O          -9.6879   -9.6669   -2.0089 O.2     112 LYS112     -0.5000 BACKBONE|DICT|DIRECT
   1705 CB         -8.5076   -7.2109   -4.1748 C.3     112 LYS112     -0.1200 DICT
   1706 CG         -9.8410   -6.4336   -4.2642 C.3     112 LYS112     -0.1200 DICT
   1707 CD        -10.7855   -6.5893   -3.0593 C.3     112 LYS112     -0.1200 DICT
   1708 CE        -11.3538   -5.2831   -2.4914 C.3     112 LYS112      0.1900 DICT
   1709 NZ        -12.1732   -4.5101   -3.4303 N.4     112 LYS112     -0.3000 DICT
   1710 H         -10.5183   -9.4239   -4.2413 H       112 LYS112      0.3000 DICT
   1711 HA         -7.6002   -9.1545   -4.2462 H       112 LYS112      0.0600 DICT
   1712 HB2        -7.8541   -6.7381   -3.4436 H       112 LYS112      0.0600 DICT
   1713 HB3        -8.0047   -7.0603   -5.1314 H       112 LYS112      0.0600 DICT
   1714 HG2        -9.5889   -5.3809   -4.3959 H       112 LYS112      0.0600 DICT
   1715 HG3       -10.3619   -6.7057   -5.1810 H       112 LYS112      0.0600 DICT
   1716 HD2       -11.5992   -7.2652   -3.3203 H       112 LYS112      0.0600 DICT
   1717 HD3       -10.2513   -7.0557   -2.2376 H       112 LYS112      0.0600 DICT
   1718 HE2       -11.9538   -5.4860   -1.6065 H       112 LYS112      0.0600 DICT
   1719 HE3       -10.5319   -4.6557   -2.1870 H       112 LYS112      0.0600 DICT
   1720 HZ1       -12.9170   -5.0913   -3.7944 H       112 LYS112      0.3300 DICT
   1721 HZ2       -12.5641   -3.7058   -2.9616 H       112 LYS112      0.3300 DICT
   1722 HZ3       -11.5968   -4.2029   -4.2003 H       112 LYS112      0.3300 DICT
   1723 N          -7.5826   -8.8674   -1.6916 N.am    113 THR113     -0.5000 BACKBONE|DICT|DIRECT
   1724 CA         -7.4911   -9.1503   -0.2562 C.3     113 THR113      0.1400 BACKBONE|DICT|DIRECT
   1725 C          -7.7244   -7.8997    0.6061 C.2     113 THR113      0.5000 BACKBONE|DICT|DIRECT
   1726 O          -7.9982   -8.0282    1.8003 O.2     113 THR113     -0.5000 BACKBONE|DICT|DIRECT
   1727 CB         -6.1011   -9.7312    0.0794 C.3     113 THR113      0.2050 DICT
   1728 OG1        -6.0656  -11.0330   -0.4708 O.3     113 THR113     -0.6830 DICT
   1729 CG2        -5.7323   -9.8085    1.5807 C.3     113 THR113     -0.1800 DICT
   1730 H          -6.7615   -8.4695   -2.1233 H       113 THR113      0.3000 DICT
   1731 HA         -8.2487   -9.8805    0.0366 H       113 THR113      0.0600 DICT
   1732 HB         -5.3338   -9.1458   -0.4298 H       113 THR113      0.0600 DICT
   1733 HG1        -5.1920  -11.4001   -0.2964 H       113 THR113      0.4180 DICT
   1734 HG21       -6.5650  -10.2009    2.1651 H       113 THR113      0.0600 DICT
   1735 HG22       -4.8943  -10.4643    1.7981 H       113 THR113      0.0600 DICT
   1736 HG23       -5.4675   -8.8290    1.9803 H       113 THR113      0.0600 DICT
   1737 N          -7.6542   -6.7104    0.0005 N.am    114 ILE114     -0.5000 BACKBONE|DICT|DIRECT
   1738 CA         -8.0060   -5.4602    0.6553 C.3     114 ILE114      0.1400 BACKBONE|DICT|DIRECT
   1739 C          -9.5085   -5.4125    1.0264 C.2     114 ILE114      0.5000 BACKBONE|DICT|DIRECT
   1740 O         -10.3337   -6.0670    0.3903 O.2     114 ILE114     -0.5000 BACKBONE|DICT|DIRECT
   1741 CB         -7.5057   -4.2317   -0.1726 C.3     114 ILE114     -0.0600 DICT
   1742 CG1        -8.2115   -2.9011    0.1268 C.3     114 ILE114     -0.1200 DICT
   1743 CG2        -7.4027   -4.4621   -1.7001 C.3     114 ILE114     -0.1800 DICT
   1744 CD1        -9.5396   -2.7587   -0.6294 C.3     114 ILE114     -0.1800 DICT
   1745 H          -7.4423   -6.6580   -0.9846 H       114 ILE114      0.3000 DICT
   1746 HA         -7.4626   -5.4384    1.6026 H       114 ILE114      0.0600 DICT
   1747 HB         -6.4805   -4.0692    0.1567 H       114 ILE114      0.0600 DICT
   1748 HG12       -8.3476   -2.7423    1.1954 H       114 ILE114      0.0600 DICT
   1749 HG13       -7.5366   -2.1016   -0.1584 H       114 ILE114      0.0600 DICT
   1750 HG21       -8.3596   -4.7274   -2.1392 H       114 ILE114      0.0600 DICT
   1751 HG22       -7.0362   -3.5695   -2.2085 H       114 ILE114      0.0600 DICT
   1752 HG23       -6.7295   -5.2709   -1.9658 H       114 ILE114      0.0600 DICT
   1753 HD11       -9.3992   -2.8100   -1.7012 H       114 ILE114      0.0600 DICT
   1754 HD12      -10.2665   -3.5253   -0.4248 H       114 ILE114      0.0600 DICT
   1755 HD13      -10.0322   -1.8307   -0.3754 H       114 ILE114      0.0600 DICT
   1756 N          -9.8264   -4.6189    2.0530 N.am    115 ARG115     -0.5000 BACKBONE|DICT|DIRECT
   1757 CA        -11.1628   -4.3844    2.5817 C.3     115 ARG115      0.1400 BACKBONE|DICT|DIRECT
   1758 C         -12.0708   -3.5274    1.6736 C.2     115 ARG115      0.5000 BACKBONE|DICT|DIRECT
   1759 O         -11.6739   -2.4488    1.2512 O.2     115 ARG115     -0.5000 BACKBONE|DICT|DIRECT
   1760 CB        -10.9578   -3.6920    3.9285 C.3     115 ARG115     -0.1200 DICT
   1761 CG        -10.4147   -4.6194    5.0177 C.3     115 ARG115     -0.0500 DICT
   1762 CD         -8.8941   -4.5247    5.1862 C.3     115 ARG115      0.1900 DICT
   1763 NE         -8.2899   -5.8609    5.2782 N.pl3   115 ARG115     -0.7000 DICT
   1764 CZ         -8.3546   -6.7251    6.3056 C.cat   115 ARG115      0.6399 DICT
   1765 NH1        -8.9771   -6.4327    7.4577 N.pl3   115 ARG115     -0.8000 DICT
   1766 NH2        -7.7707   -7.9205    6.1670 N.pl3   115 ARG115     -0.8000 DICT
   1767 H          -9.0902   -4.0966    2.5034 H       115 ARG115      0.3000 DICT
   1768 HA        -11.6553   -5.3441    2.7460 H       115 ARG115      0.0600 DICT
   1769 HB2       -10.3459   -2.7943    3.8320 H       115 ARG115      0.0600 DICT
   1770 HB3       -11.9154   -3.3442    4.2463 H       115 ARG115      0.0600 DICT
   1771 HG2       -10.8611   -4.3019    5.9608 H       115 ARG115      0.0600 DICT
   1772 HG3       -10.7497   -5.6434    4.8593 H       115 ARG115      0.0600 DICT
   1773 HD2        -8.4218   -3.9798    4.3688 H       115 ARG115      0.0600 DICT
   1774 HD3        -8.6507   -3.9739    6.0955 H       115 ARG115      0.0600 DICT
   1775 HE         -7.8238   -6.1743    4.4379 H       115 ARG115      0.4400 DICT
   1776 HH11       -9.3982   -5.5239    7.5849 H       115 ARG115      0.4600 DICT
   1777 HH12       -9.0143   -7.1064    8.2095 H       115 ARG115      0.4600 DICT
   1778 HH21       -7.3295   -8.1760    5.2946 H       115 ARG115      0.4600 DICT
   1779 HH22       -7.7742   -8.5850    6.9274 H       115 ARG115      0.4600 DICT
   1780 N         -13.3039   -3.9902    1.4260 N.am    116 VAL116     -0.5000 BACKBONE|DICT|DIRECT
   1781 CA        -14.3032   -3.2913    0.6098 C.3     116 VAL116      0.1400 BACKBONE|DICT|DIRECT
   1782 C         -14.8737   -2.0399    1.2913 C.2     116 VAL116      0.5000 BACKBONE|DICT|DIRECT
   1783 O         -15.2783   -2.1025    2.4513 O.2     116 VAL116     -0.5000 BACKBONE|DICT|DIRECT
   1784 CB        -15.4739   -4.2415    0.2374 C.3     116 VAL116     -0.0600 DICT
   1785 CG1       -16.8037   -3.5689   -0.1752 C.3     116 VAL116     -0.1800 DICT
   1786 CG2       -15.0248   -5.1789   -0.8879 C.3     116 VAL116     -0.1800 DICT
   1787 H         -13.6014   -4.8641    1.8379 H       116 VAL116      0.3000 DICT
   1788 HA        -13.8079   -2.9803   -0.3133 H       116 VAL116      0.0600 DICT
   1789 HB        -15.6878   -4.8653    1.1079 H       116 VAL116      0.0600 DICT
   1790 HG11      -16.6518   -2.8407   -0.9729 H       116 VAL116      0.0600 DICT
   1791 HG12      -17.5133   -4.3108   -0.5435 H       116 VAL116      0.0600 DICT
   1792 HG13      -17.2940   -3.0653    0.6590 H       116 VAL116      0.0600 DICT
   1793 HG21      -14.0576   -5.6154   -0.6597 H       116 VAL116      0.0600 DICT
   1794 HG22      -15.7342   -5.9939   -1.0338 H       116 VAL116      0.0600 DICT
   1795 HG23      -14.9278   -4.6458   -1.8338 H       116 VAL116      0.0600 DICT
   1796 N         -14.9196   -0.9404    0.5246 N.am    117 THR117     -0.5000 BACKBONE|DICT|DIRECT
   1797 CA        -15.3554    0.3699    0.9864 C.3     117 THR117      0.1400 BACKBONE|DICT|DIRECT
   1798 C         -16.8985    0.4866    1.0288 C.2     117 THR117      0.5000 BACKBONE|DICT|DIRECT
   1799 O         -17.5529    0.0325    0.0917 O.2     117 THR117     -0.5000 BACKBONE|DICT|DIRECT
   1800 CB        -14.6578    1.4661    0.1413 C.3     117 THR117      0.2050 DICT
   1801 OG1       -14.2657    2.5265    0.9775 O.3     117 THR117     -0.6830 DICT
   1802 CG2       -15.4056    2.0000   -1.0897 C.3     117 THR117     -0.1800 DICT
   1803 H         -14.6040   -0.9867   -0.4325 H       117 THR117      0.3000 DICT
   1804 HA        -15.0139    0.5049    1.9885 H       117 THR117      0.0600 DICT
   1805 HB        -13.7250    1.0591   -0.2481 H       117 THR117      0.0600 DICT
   1806 HG1       -13.8359    3.1988    0.4435 H       117 THR117      0.4180 DICT
   1807 HG21      -16.3835    2.4146   -0.8658 H       117 THR117      0.0600 DICT
   1808 HG22      -14.8266    2.7731   -1.5960 H       117 THR117      0.0600 DICT
   1809 HG23      -15.5667    1.1968   -1.8065 H       117 THR117      0.0600 DICT
   1810 N         -17.4503    1.0562    2.1180 N.am    118 GLN118     -0.5000 BACKBONE|DICT|DIRECT
   1811 CA        -18.8953    1.1804    2.3653 C.3     118 GLN118      0.1400 BACKBONE|DICT|DIRECT
   1812 C         -19.2481    2.6539    2.6285 C.2     118 GLN118      0.5000 BACKBONE|DICT|DIRECT
   1813 O         -18.4975    3.2971    3.3459 O.2     118 GLN118     -0.5000 BACKBONE|DICT|DIRECT
   1814 CB        -19.2830    0.2968    3.5808 C.3     118 GLN118     -0.1200 DICT
   1815 CG        -18.8275    0.7743    4.9840 C.3     118 GLN118     -0.1200 DICT
   1816 CD        -19.8422    1.5465    5.8431 C.2     118 GLN118      0.5000 DICT
   1817 OE1       -19.6423    1.6795    7.0473 O.2     118 GLN118     -0.5000 DICT
   1818 NE2       -20.9184    2.0715    5.2629 N.am    118 GLN118     -0.7600 DICT
   1819 H         -16.8471    1.3712    2.8657 H       118 GLN118      0.3000 DICT
   1820 HA        -19.4236    0.8092    1.4887 H       118 GLN118      0.0600 DICT
   1821 HB2       -20.3588    0.1167    3.5745 H       118 GLN118      0.0600 DICT
   1822 HB3       -18.8524   -0.6913    3.4117 H       118 GLN118      0.0600 DICT
   1823 HG2       -18.5391   -0.1044    5.5626 H       118 GLN118      0.0600 DICT
   1824 HG3       -17.9331    1.3779    4.8880 H       118 GLN118      0.0600 DICT
   1825 HE21      -21.0791    1.9620    4.2735 H       118 GLN118      0.3800 DICT
   1826 HE22      -21.5694    2.6177    5.8088 H       118 GLN118      0.3800 DICT
   1827 N         -20.3874    3.1612    2.1046 N.am    119 PRO119     -0.1400 BACKBONE|DICT|DIRECT
   1828 CA        -20.7957    4.5805    2.2380 C.3     119 PRO119      0.0100 BACKBONE|DICT|DIRECT
   1829 C         -20.7495    5.1412    3.6730 C.2     119 PRO119      0.5000 BACKBONE|DICT|DIRECT
   1830 O         -21.5888    4.7798    4.4947 O.2     119 PRO119     -0.5000 BACKBONE|DICT|DIRECT
   1831 CB        -22.2082    4.6172    1.6235 C.3     119 PRO119     -0.1200 DICT
   1832 CG        -22.6753    3.1722    1.5670 C.3     119 PRO119     -0.1200 DICT
   1833 CD        -21.3908    2.3901    1.3735 C.3     119 PRO119     -0.0500 DICT
   1834 HA        -20.1359    5.1985    1.6278 H       119 PRO119      0.0600 DICT
   1835 HB2       -22.9130    5.2553    2.1585 H       119 PRO119      0.0600 DICT
   1836 HB3       -22.1372    5.0101    0.6085 H       119 PRO119      0.0600 DICT
   1837 HG2       -23.1207    2.9027    2.5257 H       119 PRO119      0.0600 DICT
   1838 HG3       -23.4154    2.9855    0.7887 H       119 PRO119      0.0600 DICT
   1839 HD2       -21.5276    1.3743    1.7449 H       119 PRO119      0.0600 DICT
   1840 HD3       -21.1132    2.3351    0.3218 H       119 PRO119      0.0600 DICT
   1841 N         -19.7342    5.9773    3.9423 N.am    120 LEU120     -0.5000 BACKBONE|DICT|DIRECT
   1842 CA        -19.4539    6.5639    5.2536 C.3     120 LEU120      0.1400 BACKBONE|DICT|DIRECT
   1843 C         -19.8261    8.0471    5.2825 C.2     120 LEU120      0.5000 BACKBONE|DICT|DIRECT
   1844 O         -20.4267    8.4840    6.2620 O.2     120 LEU120     -0.5000 BACKBONE|DICT|DIRECT
   1845 CB        -17.9877    6.2562    5.6725 C.3     120 LEU120     -0.1200 DICT
   1846 CG        -16.8812    7.3495    5.6405 C.3     120 LEU120     -0.0600 DICT
   1847 CD1       -16.9250    8.2560    6.8791 C.3     120 LEU120     -0.1800 DICT
   1848 CD2       -15.4555    6.7759    5.5028 C.3     120 LEU120     -0.1800 DICT
   1849 H         -19.0906    6.2301    3.2034 H       120 LEU120      0.3000 DICT
   1850 HA        -20.0904    6.0773    5.9950 H       120 LEU120      0.0600 DICT
   1851 HB2       -18.0367    5.8875    6.6954 H       120 LEU120      0.0600 DICT
   1852 HB3       -17.6486    5.4204    5.0672 H       120 LEU120      0.0600 DICT
   1853 HG        -17.0406    7.9860    4.7775 H       120 LEU120      0.0600 DICT
   1854 HD11      -17.9230    8.3371    7.3066 H       120 LEU120      0.0600 DICT
   1855 HD12      -16.2882    7.8816    7.6812 H       120 LEU120      0.0600 DICT
   1856 HD13      -16.5739    9.2590    6.6388 H       120 LEU120      0.0600 DICT
   1857 HD21      -15.4175    5.7013    5.6395 H       120 LEU120      0.0600 DICT
   1858 HD22      -15.0207    7.0172    4.5361 H       120 LEU120      0.0600 DICT
   1859 HD23      -14.7658    7.1916    6.2375 H       120 LEU120      0.0600 DICT
   1860 N         -19.4625    8.7890    4.2231 N.am    121 GLY121     -0.5000 BACKBONE|DICT|DIRECT
   1861 CA        -19.6172   10.2367    4.1212 C.3     121 GLY121      0.0800 BACKBONE|DICT|DIRECT
   1862 C         -18.5873   10.9376    5.0291 C.2     121 GLY121      0.5000 BACKBONE|DICT|DIRECT
   1863 O         -18.6274   10.7130    6.2394 O.2     121 GLY121     -0.5000 BACKBONE|DICT|DIRECT
   1864 H         -18.9892    8.3314    3.4541 H       121 GLY121      0.3000 DICT
   1865 HA2       -19.5507   10.5196    3.0740 H       121 GLY121      0.0600 DICT
   1866 HA3       -20.6183   10.5246    4.4454 H       121 GLY121      0.0600 DICT
   1867 N         -17.6984   11.8174    4.5073 N.am    122 PRO122     -0.1400 BACKBONE|DICT|DIRECT
   1868 CA        -16.7329   12.5707    5.3398 C.3     122 PRO122      0.0100 BACKBONE|DICT|DIRECT
   1869 C         -17.3941   13.3889    6.4759 C.2     122 PRO122      0.5000 BACKBONE|DICT|DIRECT
   1870 O         -18.5799   13.7127    6.3740 O.2     122 PRO122     -0.5000 BACKBONE|DICT|DIRECT
   1871 CB        -16.0306   13.4956    4.3257 C.3     122 PRO122     -0.1200 DICT
   1872 CG        -16.2033   12.8144    2.9814 C.3     122 PRO122     -0.1200 DICT
   1873 CD        -17.5836   12.1927    3.0990 C.3     122 PRO122     -0.0500 DICT
   1874 HA        -16.0283   11.8387    5.7367 H       122 PRO122      0.0600 DICT
   1875 HB2       -16.5138   14.4745    4.2944 H       122 PRO122      0.0600 DICT
   1876 HB3       -14.9787   13.6601    4.5585 H       122 PRO122      0.0600 DICT
   1877 HG2       -16.1048   13.4941    2.1344 H       122 PRO122      0.0600 DICT
   1878 HG3       -15.4566   12.0268    2.8701 H       122 PRO122      0.0600 DICT
   1879 HD2       -18.3549   12.9325    2.8777 H       122 PRO122      0.0600 DICT
   1880 HD3       -17.6961   11.3713    2.3973 H       122 PRO122      0.0600 DICT
   1881 N         -16.6243   13.7199    7.5350 N.am    123 PRO123     -0.1400 BACKBONE|DICT|DIRECT
   1882 CA        -17.1516   14.4972    8.6682 C.3     123 PRO123      0.0100 BACKBONE|DICT|DIRECT
   1883 C         -17.4076   15.9650    8.2934 C.2     123 PRO123      0.5000 BACKBONE|DICT|DIRECT
   1884 O         -16.7966   16.4799    7.3558 O.2     123 PRO123     -0.5000 BACKBONE|DICT|DIRECT
   1885 CB        -16.0484   14.3643    9.7258 C.3     123 PRO123     -0.1200 DICT
   1886 CG        -14.7687   14.2381    8.9171 C.3     123 PRO123     -0.1200 DICT
   1887 CD        -15.2050   13.4070    7.7153 C.3     123 PRO123     -0.0500 DICT
   1888 HA        -18.0782   14.0554    9.0400 H       123 PRO123      0.0600 DICT
   1889 HB2       -16.0137   15.1922   10.4356 H       123 PRO123      0.0600 DICT
   1890 HB3       -16.2091   13.4513   10.3014 H       123 PRO123      0.0600 DICT
   1891 HG2       -14.4522   15.2270    8.5821 H       123 PRO123      0.0600 DICT
   1892 HG3       -13.9432   13.7939    9.4740 H       123 PRO123      0.0600 DICT
   1893 HD2       -14.5963   13.6361    6.8413 H       123 PRO123      0.0600 DICT
   1894 HD3       -15.1075   12.3429    7.9348 H       123 PRO123      0.0600 DICT
   1895 N         -18.3128   16.6065    9.0395 N.am    124 THR124     -0.5000 BACKBONE|DICT|DIRECT
   1896 CA        -18.7014   17.9934    8.8120 C.3     124 THR124      0.1400 BACKBONE|DICT|DIRECT
   1897 C         -19.5338   18.5038   10.0006 C.2     124 THR124      0.5000 BACKBONE|DICT|DIRECT
   1898 O         -20.1019   17.7005   10.7429 O.2     124 THR124     -0.5000 BACKBONE|DICT|DIRECT
   1899 CB        -19.5004   18.1497    7.4815 C.3     124 THR124      0.2050 DICT
   1900 OG1       -19.8060   19.5051    7.2149 O.3     124 THR124     -0.6830 DICT
   1901 CG2       -20.8234   17.3633    7.4362 C.3     124 THR124     -0.1800 DICT
   1902 H         -18.7793   16.1354    9.8021 H       124 THR124      0.3000 DICT
   1903 HA        -17.7923   18.5967    8.7598 H       124 THR124      0.0600 DICT
   1904 HB        -18.8834   17.8175    6.6468 H       124 THR124      0.0600 DICT
   1905 HG1       -20.3443   19.5431    6.4204 H       124 THR124      0.4180 DICT
   1906 HG21      -20.6522   16.2962    7.5818 H       124 THR124      0.0600 DICT
   1907 HG22      -21.5285   17.6933    8.1997 H       124 THR124      0.0600 DICT
   1908 HG23      -21.3146   17.4789    6.4698 H       124 THR124      0.0600 DICT
   1909 N         -19.5927   19.8346   10.1499 N.am    125 LYS125     -0.5000 BACKBONE|DICT|DIRECT
   1910 CA        -20.3762   20.5039   11.1858 C.3     125 LYS125      0.1400 BACKBONE|DICT|DIRECT
   1911 C         -21.4366   21.4280   10.5587 C.2     125 LYS125      0.5000 BACKBONE|DICT|DIRECT
   1912 O         -21.7825   22.4546   11.1450 O.2     125 LYS125     -0.5000 BACKBONE|DICT|DIRECT
   1913 CB        -19.4201   21.2540   12.1302 C.3     125 LYS125     -0.1200 DICT
   1914 CG        -20.0202   21.4957   13.5277 C.3     125 LYS125     -0.1200 DICT
   1915 CD        -19.3851   22.6958   14.2423 C.3     125 LYS125     -0.1200 DICT
   1916 CE        -19.9348   24.0585   13.7779 C.3     125 LYS125      0.1900 DICT
   1917 NZ        -21.2217   24.3895   14.4173 N.4     125 LYS125     -0.3000 DICT
   1918 H         -19.1194   20.4318    9.4862 H       125 LYS125      0.3000 DICT
   1919 HA        -20.9355   19.7764   11.7769 H       125 LYS125      0.0600 DICT
   1920 HB2       -18.5079   20.6730   12.2736 H       125 LYS125      0.0600 DICT
   1921 HB3       -19.0962   22.1841   11.6612 H       125 LYS125      0.0600 DICT
   1922 HG2       -21.1021   21.6191   13.4851 H       125 LYS125      0.0600 DICT
   1923 HG3       -19.8601   20.6001   14.1293 H       125 LYS125      0.0600 DICT
   1924 HD2       -19.5024   22.5811   15.3214 H       125 LYS125      0.0600 DICT
   1925 HD3       -18.3077   22.6784   14.0710 H       125 LYS125      0.0600 DICT
   1926 HE2       -19.2291   24.8410   14.0584 H       125 LYS125      0.0600 DICT
   1927 HE3       -20.0351   24.1013   12.6933 H       125 LYS125      0.0600 DICT
   1928 HZ1       -21.1144   24.3908   15.4215 H       125 LYS125      0.3300 DICT
   1929 HZ2       -21.5261   25.3020   14.1091 H       125 LYS125      0.3300 DICT
   1930 HZ3       -21.9120   23.7010   14.1521 H       125 LYS125      0.3300 DICT
   1931 N         -21.9474   21.0412    9.3794 N.am    126 ALA126     -0.5000 BACKBONE|DICT|DIRECT
   1932 CA        -22.9971   21.7599    8.6612 C.3     126 ALA126      0.1400 BACKBONE|DICT|DIRECT
   1933 C         -24.4149   21.3392    9.0779 C.2     126 ALA126      0.5000 BACKBONE|DICT|DIRECT
   1934 O         -25.3601   21.7433    8.4042 O.2     126 ALA126     -0.5000 BACKBONE|DICT|DIRECT
   1935 CB        -22.7796   21.5711    7.1538 C.3     126 ALA126     -0.1800 DICT
   1936 H         -21.6079   20.1946    8.9446 H       126 ALA126      0.3000 DICT
   1937 HA        -22.9110   22.8280    8.8693 H       126 ALA126      0.0600 DICT
   1938 HB1       -22.8781   20.5242    6.8653 H       126 ALA126      0.0600 DICT
   1939 HB2       -23.4951   22.1473    6.5663 H       126 ALA126      0.0600 DICT
   1940 HB3       -21.7834   21.9025    6.8594 H       126 ALA126      0.0600 DICT
   1941 N         -24.5522   20.5656   10.1738 N.am    127 VAL127     -0.5000 BACKBONE|DICT|DIRECT
   1942 CA        -25.8160   20.0641   10.7466 C.3     127 VAL127      0.0400 BACKBONE|DICT|DIRECT
   1943 C         -26.4484   18.9757    9.7922 C.2     127 VAL127      0.7000 BACKBONE|DICT|DIRECT
   1944 O         -26.1591   17.7946   10.0829 O.2     127 VAL127     -0.8000 BACKBONE|DICT|DIRECT
   1945 CB        -26.8094   21.2107   11.1492 C.3     127 VAL127     -0.0600 DICT
   1946 CG1       -28.0329   20.6823   11.9204 C.3     127 VAL127     -0.1800 DICT
   1947 CG2       -26.1327   22.3351   11.9587 C.3     127 VAL127     -0.1800 DICT
   1948 OXT       -27.1530   19.3993    8.8431 O.3     127 VAL127     -0.8000 CAP|DICT
   1949 H         -23.7172   20.2855   10.6658 H       127 VAL127      0.3000 DICT
   1950 HA        -25.5198   19.5685   11.6749 H       127 VAL127      0.0600 DICT
   1951 HB        -27.1872   21.6954   10.2481 H       127 VAL127      0.0600 DICT
   1952 HG11      -27.7310   20.1521   12.8238 H       127 VAL127      0.0600 DICT
   1953 HG12      -28.6934   21.4964   12.2192 H       127 VAL127      0.0600 DICT
   1954 HG13      -28.6268   19.9973   11.3154 H       127 VAL127      0.0600 DICT
   1955 HG21      -25.6636   21.9417   12.8610 H       127 VAL127      0.0600 DICT
   1956 HG22      -25.3648   22.8497   11.3813 H       127 VAL127      0.0600 DICT
   1957 HG23      -26.8566   23.0910   12.2648 H       127 VAL127      0.0600 DICT
   1958 HE2        -7.9332   -1.7913  -13.7456 H         3 HIS3        0.4600 DICT
@<TRIPOS>BOND
     1    1    2 1    BACKBONE|DICT
     2    1    5 1    DICT
     3    1    6 1    DICT
     4    1    7 1    DICT
     5    2    3 1    BACKBONE|DICT
     6    2    8 1    DICT
     7    2    9 1    DICT
     8    3    4 2    BACKBONE|DICT
     9    3   10 am   BACKBONE|DICT|INTERRES
    10   10   11 1    BACKBONE|DICT
    11   10   16 1    DICT
    12   11   12 1    BACKBONE|DICT
    13   11   14 1    DICT
    14   11   17 1    DICT
    15   12   13 2    BACKBONE|DICT
    16   12   21 am   BACKBONE|DICT|INTERRES
    17   14   15 1    DICT
    18   14   18 1    DICT
    19   14   19 1    DICT
    20   15   20 1    DICT
    21   21   22 1    BACKBONE|DICT
    22   21   31 1    DICT
    23   22   23 1    BACKBONE|DICT
    24   22   25 1    DICT
    25   22   32 1    DICT
    26   23   24 2    BACKBONE|DICT
    27   23   38 am   BACKBONE|DICT|INTERRES
    28   25   26 1    DICT
    29   25   33 1    DICT
    30   25   34 1    DICT
    31   26   27 1    DICT
    32   26   28 2    DICT
    33   27   29 2    DICT
    34   27   35 1    DICT
    35   28   30 1    DICT
    36   28   36 1    DICT
    37   29   30 1    DICT
    38   29   37 1    DICT
    39   30 1958 1    DICT
    40   38   39 1    BACKBONE|DICT
    41   38   46 1    DICT
    42   39   40 1    BACKBONE|DICT
    43   39   42 1    DICT
    44   39   47 1    DICT
    45   40   41 2    BACKBONE|DICT
    46   40   55 am   BACKBONE|DICT|INTERRES
    47   42   43 1    DICT
    48   42   48 1    DICT
    49   42   49 1    DICT
    50   43   44 1    DICT
    51   43   50 1    DICT
    52   43   51 1    DICT
    53   44   45 1    DICT
    54   45   52 1    DICT
    55   45   53 1    DICT
    56   45   54 1    DICT
    57   55   56 1    BACKBONE|DICT
    58   55   63 1    DICT
    59   56   57 1    BACKBONE|DICT
    60   56   59 1    DICT
    61   56   64 1    DICT
    62   57   58 2    BACKBONE|DICT
    63   57   74 am   BACKBONE|DICT|INTERRES
    64   59   60 1    DICT
    65   59   61 1    DICT
    66   59   65 1    DICT
    67   60   62 1    DICT
    68   60   66 1    DICT
    69   60   67 1    DICT
    70   61   68 1    DICT
    71   61   69 1    DICT
    72   61   70 1    DICT
    73   62   71 1    DICT
    74   62   72 1    DICT
    75   62   73 1    DICT
    76   74   75 1    BACKBONE|DICT
    77   74   83 1    DICT
    78   75   76 1    BACKBONE|DICT
    79   75   78 1    DICT
    80   75   84 1    DICT
    81   76   77 2    BACKBONE|DICT
    82   76   89 am   BACKBONE|DICT|INTERRES
    83   78   79 1    DICT
    84   78   85 1    DICT
    85   78   86 1    DICT
    86   79   80 1    DICT
    87   79   87 1    DICT
    88   79   88 1    DICT
    89   80   81 2    DICT
    90   80   82 1    DICT
    91   89   90 1    BACKBONE|DICT
    92   89   95 1    DICT
    93   90   91 1    BACKBONE|DICT
    94   90   93 1    DICT
    95   90   96 1    DICT
    96   91   92 2    BACKBONE|DICT
    97   91  103 am   BACKBONE|DICT|INTERRES
    98   93   94 1    DICT
    99   93   97 1    DICT
   100   93   98 1    DICT
   101   94   95 1    DICT
   102   94   99 1    DICT
   103   94  100 1    DICT
   104   95  101 1    DICT
   105   95  102 1    DICT
   106  103  104 1    BACKBONE|DICT
   107  103  111 1    DICT
   108  104  105 1    BACKBONE|DICT
   109  104  107 1    DICT
   110  104  112 1    DICT
   111  105  106 2    BACKBONE|DICT
   112  105  117 am   BACKBONE|DICT|INTERRES
   113  107  108 1    DICT
   114  107  113 1    DICT
   115  107  114 1    DICT
   116  108  109 2    DICT
   117  108  110 am   BACKBONE|DICT|INTERRES
   118  110  115 1    DICT
   119  110  116 1    DICT
   120  117  118 1    BACKBONE|DICT
   121  117  124 1    DICT
   122  118  119 1    BACKBONE|DICT
   123  118  121 1    DICT
   124  118  125 1    DICT
   125  119  120 2    BACKBONE|DICT
   126  119  133 am   BACKBONE|DICT|INTERRES
   127  121  122 1    DICT
   128  121  123 1    DICT
   129  121  126 1    DICT
   130  122  127 1    DICT
   131  122  128 1    DICT
   132  122  129 1    DICT
   133  123  130 1    DICT
   134  123  131 1    DICT
   135  123  132 1    DICT
   136  133  134 1    BACKBONE|DICT
   137  133  141 1    DICT
   138  134  135 1    BACKBONE|DICT
   139  134  137 1    DICT
   140  134  142 1    DICT
   141  135  136 2    BACKBONE|DICT
   142  135  152 am   BACKBONE|DICT|INTERRES
   143  137  138 1    DICT
   144  137  139 1    DICT
   145  137  143 1    DICT
   146  138  140 1    DICT
   147  138  144 1    DICT
   148  138  145 1    DICT
   149  139  146 1    DICT
   150  139  147 1    DICT
   151  139  148 1    DICT
   152  140  149 1    DICT
   153  140  150 1    DICT
   154  140  151 1    DICT
   155  152  153 1    BACKBONE|DICT
   156  152  158 1    DICT
   157  153  154 1    BACKBONE|DICT
   158  153  156 1    DICT
   159  153  159 1    DICT
   160  154  155 2    BACKBONE|DICT
   161  154  163 am   BACKBONE|DICT|INTERRES
   162  156  157 1    DICT
   163  156  160 1    DICT
   164  156  161 1    DICT
   165  157  162 1    DICT
   166  163  164 1    BACKBONE|DICT
   167  163  170 1    DICT
   168  164  165 1    BACKBONE|DICT
   169  164  167 1    DICT
   170  164  171 1    DICT
   171  165  166 2    BACKBONE|DICT
   172  165  179 am   BACKBONE|DICT|INTERRES
   173  167  168 1    DICT
   174  167  169 1    DICT
   175  167  172 1    DICT
   176  168  173 1    DICT
   177  168  174 1    DICT
   178  168  175 1    DICT
   179  169  176 1    DICT
   180  169  177 1    DICT
   181  169  178 1    DICT
   182  179  180 1    BACKBONE|DICT
   183  179  190 1    DICT
   184  180  181 1    BACKBONE|DICT
   185  180  183 1    DICT
   186  180  191 1    DICT
   187  181  182 2    BACKBONE|DICT
   188  181  203 am   BACKBONE|DICT|INTERRES
   189  183  184 1    DICT
   190  183  192 1    DICT
   191  183  193 1    DICT
   192  184  185 1    DICT
   193  184  194 1    DICT
   194  184  195 1    DICT
   195  185  186 1    DICT
   196  185  196 1    DICT
   197  185  197 1    DICT
   198  186  187 ar   DICT
   199  186  198 1    DICT
   200  187  188 ar   DICT
   201  187  189 ar   DICT
   202  188  199 1    DICT
   203  188  200 1    DICT
   204  189  201 1    DICT
   205  189  202 1    DICT
   206  203  204 1    BACKBONE|DICT
   207  203  211 1    DICT
   208  204  205 1    BACKBONE|DICT
   209  204  207 1    DICT
   210  204  212 1    DICT
   211  205  206 2    BACKBONE|DICT
   212  205  222 am   BACKBONE|DICT|INTERRES
   213  207  208 1    DICT
   214  207  213 1    DICT
   215  207  214 1    DICT
   216  208  209 1    DICT
   217  208  210 1    DICT
   218  208  215 1    DICT
   219  209  216 1    DICT
   220  209  217 1    DICT
   221  209  218 1    DICT
   222  210  219 1    DICT
   223  210  220 1    DICT
   224  210  221 1    DICT
   225  222  223 1    BACKBONE|DICT
   226  222  233 1    DICT
   227  223  224 1    BACKBONE|DICT
   228  223  226 1    DICT
   229  223  234 1    DICT
   230  224  225 2    BACKBONE|DICT
   231  224  242 am   BACKBONE|DICT|INTERRES
   232  226  227 1    DICT
   233  226  235 1    DICT
   234  226  236 1    DICT
   235  227  228 ar   DICT
   236  227  229 ar   DICT
   237  228  230 ar   DICT
   238  228  237 1    DICT
   239  229  231 ar   DICT
   240  229  238 1    DICT
   241  230  232 ar   DICT
   242  230  239 1    DICT
   243  231  232 ar   DICT
   244  231  240 1    DICT
   245  232  241 1    DICT
   246  242  243 1    BACKBONE|DICT
   247  242  251 1    DICT
   248  243  244 1    BACKBONE|DICT
   249  243  246 1    DICT
   250  243  252 1    DICT
   251  244  245 2    BACKBONE|DICT
   252  244  264 am   BACKBONE|DICT|INTERRES
   253  246  247 1    DICT
   254  246  253 1    DICT
   255  246  254 1    DICT
   256  247  248 1    DICT
   257  247  255 1    DICT
   258  247  256 1    DICT
   259  248  249 1    DICT
   260  248  257 1    DICT
   261  248  258 1    DICT
   262  249  250 1    DICT
   263  249  259 1    DICT
   264  249  260 1    DICT
   265  250  261 1    DICT
   266  250  262 1    DICT
   267  250  263 1    DICT
   268  264  265 1    BACKBONE|DICT
   269  264  275 1    DICT
   270  265  266 1    BACKBONE|DICT
   271  265  268 1    DICT
   272  265  276 1    DICT
   273  266  267 2    BACKBONE|DICT
   274  266  288 am   BACKBONE|DICT|INTERRES
   275  268  269 1    DICT
   276  268  277 1    DICT
   277  268  278 1    DICT
   278  269  270 1    DICT
   279  269  279 1    DICT
   280  269  280 1    DICT
   281  270  271 1    DICT
   282  270  281 1    DICT
   283  270  282 1    DICT
   284  271  272 ar   DICT
   285  271  283 1    DICT
   286  272  273 ar   DICT
   287  272  274 ar   DICT
   288  273  284 1    DICT
   289  273  285 1    DICT
   290  274  286 1    DICT
   291  274  287 1    DICT
   292  288  289 1    BACKBONE|DICT
   293  288  297 1    DICT
   294  289  290 1    BACKBONE|DICT
   295  289  292 1    DICT
   296  289  298 1    DICT
   297  290  291 2    BACKBONE|DICT
   298  290  310 am   BACKBONE|DICT|INTERRES
   299  292  293 1    DICT
   300  292  299 1    DICT
   301  292  300 1    DICT
   302  293  294 1    DICT
   303  293  301 1    DICT
   304  293  302 1    DICT
   305  294  295 1    DICT
   306  294  303 1    DICT
   307  294  304 1    DICT
   308  295  296 1    DICT
   309  295  305 1    DICT
   310  295  306 1    DICT
   311  296  307 1    DICT
   312  296  308 1    DICT
   313  296  309 1    DICT
   314  310  311 1    BACKBONE|DICT
   315  310  317 1    DICT
   316  311  312 1    BACKBONE|DICT
   317  311  314 1    DICT
   318  311  318 1    DICT
   319  312  313 2    BACKBONE|DICT
   320  312  326 am   BACKBONE|DICT|INTERRES
   321  314  315 1    DICT
   322  314  316 1    DICT
   323  314  319 1    DICT
   324  315  320 1    DICT
   325  315  321 1    DICT
   326  315  322 1    DICT
   327  316  323 1    DICT
   328  316  324 1    DICT
   329  316  325 1    DICT
   330  326  327 1    BACKBONE|DICT
   331  326  330 1    DICT
   332  327  328 1    BACKBONE|DICT
   333  327  331 1    DICT
   334  327  332 1    DICT
   335  328  329 2    BACKBONE|DICT
   336  328  333 am   BACKBONE|DICT|INTERRES
   337  333  334 1    BACKBONE|DICT
   338  333  337 1    DICT
   339  334  335 1    BACKBONE|DICT
   340  334  338 1    DICT
   341  334  339 1    DICT
   342  335  336 2    BACKBONE|DICT
   343  335  340 am   BACKBONE|DICT|INTERRES
   344  340  341 1    BACKBONE|DICT
   345  340  348 1    DICT
   346  341  342 1    BACKBONE|DICT
   347  341  344 1    DICT
   348  341  349 1    DICT
   349  342  343 2    BACKBONE|DICT
   350  342  359 am   BACKBONE|DICT|INTERRES
   351  344  345 1    DICT
   352  344  350 1    DICT
   353  344  351 1    DICT
   354  345  346 1    DICT
   355  345  347 1    DICT
   356  345  352 1    DICT
   357  346  353 1    DICT
   358  346  354 1    DICT
   359  346  355 1    DICT
   360  347  356 1    DICT
   361  347  357 1    DICT
   362  347  358 1    DICT
   363  359  360 1    BACKBONE|DICT
   364  359  363 1    DICT
   365  360  361 1    BACKBONE|DICT
   366  360  364 1    DICT
   367  360  365 1    DICT
   368  361  362 2    BACKBONE|DICT
   369  361  366 am   BACKBONE|DICT|INTERRES
   370  366  367 1    BACKBONE|DICT
   371  366  377 1    DICT
   372  367  368 1    BACKBONE|DICT
   373  367  370 1    DICT
   374  367  378 1    DICT
   375  368  369 2    BACKBONE|DICT
   376  368  386 am   BACKBONE|DICT|INTERRES
   377  370  371 1    DICT
   378  370  379 1    DICT
   379  370  380 1    DICT
   380  371  372 ar   DICT
   381  371  373 ar   DICT
   382  372  374 ar   DICT
   383  372  381 1    DICT
   384  373  375 ar   DICT
   385  373  382 1    DICT
   386  374  376 ar   DICT
   387  374  383 1    DICT
   388  375  376 ar   DICT
   389  375  384 1    DICT
   390  376  385 1    DICT
   391  386  387 1    BACKBONE|DICT
   392  386  394 1    DICT
   393  387  388 1    BACKBONE|DICT
   394  387  390 1    DICT
   395  387  395 1    DICT
   396  388  389 2    BACKBONE|DICT
   397  388  405 am   BACKBONE|DICT|INTERRES
   398  390  391 1    DICT
   399  390  396 1    DICT
   400  390  397 1    DICT
   401  391  392 1    DICT
   402  391  393 1    DICT
   403  391  398 1    DICT
   404  392  399 1    DICT
   405  392  400 1    DICT
   406  392  401 1    DICT
   407  393  402 1    DICT
   408  393  403 1    DICT
   409  393  404 1    DICT
   410  405  406 1    BACKBONE|DICT
   411  405  412 1    DICT
   412  406  407 1    BACKBONE|DICT
   413  406  409 1    DICT
   414  406  413 1    DICT
   415  407  408 2    BACKBONE|DICT
   416  407  421 am   BACKBONE|DICT|INTERRES
   417  409  410 1    DICT
   418  409  411 1    DICT
   419  409  414 1    DICT
   420  410  415 1    DICT
   421  410  416 1    DICT
   422  410  417 1    DICT
   423  411  418 1    DICT
   424  411  419 1    DICT
   425  411  420 1    DICT
   426  421  422 1    BACKBONE|DICT
   427  421  430 1    DICT
   428  422  423 1    BACKBONE|DICT
   429  422  425 1    DICT
   430  422  431 1    DICT
   431  423  424 2    BACKBONE|DICT
   432  423  443 am   BACKBONE|DICT|INTERRES
   433  425  426 1    DICT
   434  425  432 1    DICT
   435  425  433 1    DICT
   436  426  427 1    DICT
   437  426  434 1    DICT
   438  426  435 1    DICT
   439  427  428 1    DICT
   440  427  436 1    DICT
   441  427  437 1    DICT
   442  428  429 1    DICT
   443  428  438 1    DICT
   444  428  439 1    DICT
   445  429  440 1    DICT
   446  429  441 1    DICT
   447  429  442 1    DICT
   448  443  444 1    BACKBONE|DICT
   449  443  452 1    DICT
   450  444  445 1    BACKBONE|DICT
   451  444  447 1    DICT
   452  444  453 1    DICT
   453  445  446 2    BACKBONE|DICT
   454  445  458 am   BACKBONE|DICT|INTERRES
   455  447  448 1    DICT
   456  447  454 1    DICT
   457  447  455 1    DICT
   458  448  449 1    DICT
   459  448  456 1    DICT
   460  448  457 1    DICT
   461  449  450 2    DICT
   462  449  451 1    DICT
   463  458  459 1    BACKBONE|DICT
   464  458  469 1    DICT
   465  459  460 1    BACKBONE|DICT
   466  459  462 1    DICT
   467  459  470 1    DICT
   468  460  461 2    BACKBONE|DICT
   469  460  482 am   BACKBONE|DICT|INTERRES
   470  462  463 1    DICT
   471  462  471 1    DICT
   472  462  472 1    DICT
   473  463  464 1    DICT
   474  463  473 1    DICT
   475  463  474 1    DICT
   476  464  465 1    DICT
   477  464  475 1    DICT
   478  464  476 1    DICT
   479  465  466 ar   DICT
   480  465  477 1    DICT
   481  466  467 ar   DICT
   482  466  468 ar   DICT
   483  467  478 1    DICT
   484  467  479 1    DICT
   485  468  480 1    DICT
   486  468  481 1    DICT
   487  482  483 1    BACKBONE|DICT
   488  482  489 1    DICT
   489  483  484 1    BACKBONE|DICT
   490  483  486 1    DICT
   491  483  490 1    DICT
   492  484  485 2    BACKBONE|DICT
   493  484  498 am   BACKBONE|DICT|INTERRES
   494  486  487 1    DICT
   495  486  488 1    DICT
   496  486  491 1    DICT
   497  487  492 1    DICT
   498  487  493 1    DICT
   499  487  494 1    DICT
   500  488  495 1    DICT
   501  488  496 1    DICT
   502  488  497 1    DICT
   503  498  499 1    BACKBONE|DICT
   504  498  504 1    DICT
   505  499  500 1    BACKBONE|DICT
   506  499  502 1    DICT
   507  499  505 1    DICT
   508  500  501 2    BACKBONE|DICT
   509  500  509 am   BACKBONE|DICT|INTERRES
   510  502  503 1    DICT
   511  502  506 1    DICT
   512  502  507 1    DICT
   513  503  508 1    DICT
   514  509  510 1    BACKBONE|DICT
   515  509  518 1    DICT
   516  510  511 1    BACKBONE|DICT
   517  510  513 1    DICT
   518  510  519 1    DICT
   519  511  512 2    BACKBONE|DICT
   520  511  531 am   BACKBONE|DICT|INTERRES
   521  513  514 1    DICT
   522  513  520 1    DICT
   523  513  521 1    DICT
   524  514  515 1    DICT
   525  514  522 1    DICT
   526  514  523 1    DICT
   527  515  516 1    DICT
   528  515  524 1    DICT
   529  515  525 1    DICT
   530  516  517 1    DICT
   531  516  526 1    DICT
   532  516  527 1    DICT
   533  517  528 1    DICT
   534  517  529 1    DICT
   535  517  530 1    DICT
   536  531  532 1    BACKBONE|DICT
   537  531  537 1    DICT
   538  532  533 1    BACKBONE|DICT
   539  532  535 1    DICT
   540  532  538 1    DICT
   541  533  534 2    BACKBONE|DICT
   542  533  545 am   BACKBONE|DICT|INTERRES
   543  535  536 1    DICT
   544  535  539 1    DICT
   545  535  540 1    DICT
   546  536  537 1    DICT
   547  536  541 1    DICT
   548  536  542 1    DICT
   549  537  543 1    DICT
   550  537  544 1    DICT
   551  545  546 1    BACKBONE|DICT
   552  545  551 1    DICT
   553  546  547 1    BACKBONE|DICT
   554  546  549 1    DICT
   555  546  552 1    DICT
   556  547  548 2    BACKBONE|DICT
   557  547  559 am   BACKBONE|DICT|INTERRES
   558  549  550 1    DICT
   559  549  553 1    DICT
   560  549  554 1    DICT
   561  550  551 1    DICT
   562  550  555 1    DICT
   563  550  556 1    DICT
   564  551  557 1    DICT
   565  551  558 1    DICT
   566  559  560 1    BACKBONE|DICT
   567  559  566 1    DICT
   568  560  561 1    BACKBONE|DICT
   569  560  563 1    DICT
   570  560  567 1    DICT
   571  561  562 2    BACKBONE|DICT
   572  561  575 am   BACKBONE|DICT|INTERRES
   573  563  564 1    DICT
   574  563  565 1    DICT
   575  563  568 1    DICT
   576  564  569 1    DICT
   577  564  570 1    DICT
   578  564  571 1    DICT
   579  565  572 1    DICT
   580  565  573 1    DICT
   581  565  574 1    DICT
   582  575  576 1    BACKBONE|DICT
   583  575  583 1    DICT
   584  576  577 1    BACKBONE|DICT
   585  576  579 1    DICT
   586  576  584 1    DICT
   587  577  578 2    BACKBONE|DICT
   588  577  594 am   BACKBONE|DICT|INTERRES
   589  579  580 1    DICT
   590  579  581 1    DICT
   591  579  585 1    DICT
   592  580  582 1    DICT
   593  580  586 1    DICT
   594  580  587 1    DICT
   595  581  588 1    DICT
   596  581  589 1    DICT
   597  581  590 1    DICT
   598  582  591 1    DICT
   599  582  592 1    DICT
   600  582  593 1    DICT
   601  594  595 1    BACKBONE|DICT
   602  594  602 1    DICT
   603  595  596 1    BACKBONE|DICT
   604  595  598 1    DICT
   605  595  603 1    DICT
   606  596  597 2    BACKBONE|DICT
   607  596  613 am   BACKBONE|DICT|INTERRES
   608  598  599 1    DICT
   609  598  600 1    DICT
   610  598  604 1    DICT
   611  599  601 1    DICT
   612  599  605 1    DICT
   613  599  606 1    DICT
   614  600  607 1    DICT
   615  600  608 1    DICT
   616  600  609 1    DICT
   617  601  610 1    DICT
   618  601  611 1    DICT
   619  601  612 1    DICT
   620  613  614 1    BACKBONE|DICT
   621  613  619 1    DICT
   622  614  615 1    BACKBONE|DICT
   623  614  617 1    DICT
   624  614  620 1    DICT
   625  615  616 2    BACKBONE|DICT
   626  615  624 am   BACKBONE|DICT|INTERRES
   627  617  618 1    DICT
   628  617  621 1    DICT
   629  617  622 1    DICT
   630  618  623 1    DICT
   631  624  625 1    BACKBONE|DICT
   632  624  632 1    DICT
   633  625  626 1    BACKBONE|DICT
   634  625  628 1    DICT
   635  625  633 1    DICT
   636  626  627 2    BACKBONE|DICT
   637  626  636 am   BACKBONE|DICT|INTERRES
   638  628  629 1    DICT
   639  628  634 1    DICT
   640  628  635 1    DICT
   641  629  630 2    DICT
   642  629  631 1    DICT
   643  636  637 1    BACKBONE|DICT
   644  636  644 1    DICT
   645  637  638 1    BACKBONE|DICT
   646  637  640 1    DICT
   647  637  645 1    DICT
   648  638  639 2    BACKBONE|DICT
   649  638  655 am   BACKBONE|DICT|INTERRES
   650  640  641 1    DICT
   651  640  646 1    DICT
   652  640  647 1    DICT
   653  641  642 1    DICT
   654  641  643 1    DICT
   655  641  648 1    DICT
   656  642  649 1    DICT
   657  642  650 1    DICT
   658  642  651 1    DICT
   659  643  652 1    DICT
   660  643  653 1    DICT
   661  643  654 1    DICT
   662  655  656 1    BACKBONE|DICT
   663  655  663 1    DICT
   664  656  657 1    BACKBONE|DICT
   665  656  659 1    DICT
   666  656  664 1    DICT
   667  657  658 2    BACKBONE|DICT
   668  657  674 am   BACKBONE|DICT|INTERRES
   669  659  660 1    DICT
   670  659  661 1    DICT
   671  659  665 1    DICT
   672  660  662 1    DICT
   673  660  666 1    DICT
   674  660  667 1    DICT
   675  661  668 1    DICT
   676  661  669 1    DICT
   677  661  670 1    DICT
   678  662  671 1    DICT
   679  662  672 1    DICT
   680  662  673 1    DICT
   681  674  675 1    BACKBONE|DICT
   682  674  685 1    DICT
   683  675  676 1    BACKBONE|DICT
   684  675  678 1    DICT
   685  675  686 1    DICT
   686  676  677 2    BACKBONE|DICT
   687  676  698 am   BACKBONE|DICT|INTERRES
   688  678  679 1    DICT
   689  678  687 1    DICT
   690  678  688 1    DICT
   691  679  680 1    DICT
   692  679  689 1    DICT
   693  679  690 1    DICT
   694  680  681 1    DICT
   695  680  691 1    DICT
   696  680  692 1    DICT
   697  681  682 ar   DICT
   698  681  693 1    DICT
   699  682  683 ar   DICT
   700  682  684 ar   DICT
   701  683  694 1    DICT
   702  683  695 1    DICT
   703  684  696 1    DICT
   704  684  697 1    DICT
   705  698  699 1    BACKBONE|DICT
   706  698  702 1    DICT
   707  699  700 1    BACKBONE|DICT
   708  699  703 1    DICT
   709  699  704 1    DICT
   710  700  701 2    BACKBONE|DICT
   711  700  705 am   BACKBONE|DICT|INTERRES
   712  705  706 1    BACKBONE|DICT
   713  705  709 1    DICT
   714  706  707 1    BACKBONE|DICT
   715  706  710 1    DICT
   716  706  711 1    DICT
   717  707  708 2    BACKBONE|DICT
   718  707  712 am   BACKBONE|DICT|INTERRES
   719  712  713 1    BACKBONE|DICT
   720  712  717 1    DICT
   721  713  714 1    BACKBONE|DICT
   722  713  716 1    DICT
   723  713  718 1    DICT
   724  714  715 2    BACKBONE|DICT
   725  714  722 am   BACKBONE|DICT|INTERRES
   726  716  719 1    DICT
   727  716  720 1    DICT
   728  716  721 1    DICT
   729  722  723 1    BACKBONE|DICT
   730  722  727 1    DICT
   731  723  724 1    BACKBONE|DICT
   732  723  726 1    DICT
   733  723  728 1    DICT
   734  724  725 2    BACKBONE|DICT
   735  724  732 am   BACKBONE|DICT|INTERRES
   736  726  729 1    DICT
   737  726  730 1    DICT
   738  726  731 1    DICT
   739  732  733 1    BACKBONE|DICT
   740  732  741 1    DICT
   741  733  734 1    BACKBONE|DICT
   742  733  736 1    DICT
   743  733  742 1    DICT
   744  734  735 2    BACKBONE|DICT
   745  734  747 am   BACKBONE|DICT|INTERRES
   746  736  737 1    DICT
   747  736  743 1    DICT
   748  736  744 1    DICT
   749  737  738 1    DICT
   750  737  745 1    DICT
   751  737  746 1    DICT
   752  738  739 2    DICT
   753  738  740 1    DICT
   754  747  748 1    BACKBONE|DICT
   755  747  756 1    DICT
   756  748  749 1    BACKBONE|DICT
   757  748  751 1    DICT
   758  748  757 1    DICT
   759  749  750 2    BACKBONE|DICT
   760  749  764 am   BACKBONE|DICT|INTERRES
   761  751  752 1    DICT
   762  751  758 1    DICT
   763  751  759 1    DICT
   764  752  753 1    DICT
   765  752  760 1    DICT
   766  752  761 1    DICT
   767  753  754 2    DICT
   768  753  755 am   BACKBONE|DICT|INTERRES
   769  755  762 1    DICT
   770  755  763 1    DICT
   771  764  765 1    BACKBONE|DICT
   772  764  770 1    DICT
   773  765  766 1    BACKBONE|DICT
   774  765  768 1    DICT
   775  765  771 1    DICT
   776  766  767 2    BACKBONE|DICT
   777  766  775 am   BACKBONE|DICT|INTERRES
   778  768  769 1    DICT
   779  768  772 1    DICT
   780  768  773 1    DICT
   781  769  774 1    DICT
   782  775  776 1    BACKBONE|DICT
   783  775  779 1    DICT
   784  776  777 1    BACKBONE|DICT
   785  776  780 1    DICT
   786  776  781 1    DICT
   787  777  778 2    BACKBONE|DICT
   788  777  782 am   BACKBONE|DICT|INTERRES
   789  782  783 1    BACKBONE|DICT
   790  782  790 1    DICT
   791  783  784 1    BACKBONE|DICT
   792  783  786 1    DICT
   793  783  791 1    DICT
   794  784  785 2    BACKBONE|DICT
   795  784  801 am   BACKBONE|DICT|INTERRES
   796  786  787 1    DICT
   797  786  792 1    DICT
   798  786  793 1    DICT
   799  787  788 1    DICT
   800  787  789 1    DICT
   801  787  794 1    DICT
   802  788  795 1    DICT
   803  788  796 1    DICT
   804  788  797 1    DICT
   805  789  798 1    DICT
   806  789  799 1    DICT
   807  789  800 1    DICT
   808  801  802 1    BACKBONE|DICT
   809  801  809 1    DICT
   810  802  803 1    BACKBONE|DICT
   811  802  805 1    DICT
   812  802  810 1    DICT
   813  803  804 2    BACKBONE|DICT
   814  803  820 am   BACKBONE|DICT|INTERRES
   815  805  806 1    DICT
   816  805  807 1    DICT
   817  805  811 1    DICT
   818  806  808 1    DICT
   819  806  812 1    DICT
   820  806  813 1    DICT
   821  807  814 1    DICT
   822  807  815 1    DICT
   823  807  816 1    DICT
   824  808  817 1    DICT
   825  808  818 1    DICT
   826  808  819 1    DICT
   827  820  821 1    BACKBONE|DICT
   828  820  829 1    DICT
   829  821  822 1    BACKBONE|DICT
   830  821  824 1    DICT
   831  821  830 1    DICT
   832  822  823 2    BACKBONE|DICT
   833  822  837 am   BACKBONE|DICT|INTERRES
   834  824  825 1    DICT
   835  824  831 1    DICT
   836  824  832 1    DICT
   837  825  826 1    DICT
   838  825  833 1    DICT
   839  825  834 1    DICT
   840  826  827 2    DICT
   841  826  828 am   BACKBONE|DICT|INTERRES
   842  828  835 1    DICT
   843  828  836 1    DICT
   844  837  838 1    BACKBONE|DICT
   845  837  842 1    DICT
   846  838  839 1    BACKBONE|DICT
   847  838  841 1    DICT
   848  838  843 1    DICT
   849  839  840 2    BACKBONE|DICT
   850  839  847 am   BACKBONE|DICT|INTERRES
   851  841  844 1    DICT
   852  841  845 1    DICT
   853  841  846 1    DICT
   854  847  848 1    BACKBONE|DICT
   855  847  851 1    DICT
   856  848  849 1    BACKBONE|DICT
   857  848  852 1    DICT
   858  848  853 1    DICT
   859  849  850 2    BACKBONE|DICT
   860  849  854 am   BACKBONE|DICT|INTERRES
   861  854  855 1    BACKBONE|DICT
   862  854  862 1    DICT
   863  855  856 1    BACKBONE|DICT
   864  855  858 1    DICT
   865  855  863 1    DICT
   866  856  857 2    BACKBONE|DICT
   867  856  866 am   BACKBONE|DICT|INTERRES
   868  858  859 1    DICT
   869  858  864 1    DICT
   870  858  865 1    DICT
   871  859  860 2    DICT
   872  859  861 1    DICT
   873  866  867 1    BACKBONE|DICT
   874  866  874 1    DICT
   875  867  868 1    BACKBONE|DICT
   876  867  870 1    DICT
   877  867  875 1    DICT
   878  868  869 2    BACKBONE|DICT
   879  868  885 am   BACKBONE|DICT|INTERRES
   880  870  871 1    DICT
   881  870  872 1    DICT
   882  870  876 1    DICT
   883  871  873 1    DICT
   884  871  877 1    DICT
   885  871  878 1    DICT
   886  872  879 1    DICT
   887  872  880 1    DICT
   888  872  881 1    DICT
   889  873  882 1    DICT
   890  873  883 1    DICT
   891  873  884 1    DICT
   892  885  886 1    BACKBONE|DICT
   893  885  893 1    DICT
   894  886  887 1    BACKBONE|DICT
   895  886  889 1    DICT
   896  886  894 1    DICT
   897  887  888 2    BACKBONE|DICT
   898  887  904 am   BACKBONE|DICT|INTERRES
   899  889  890 1    DICT
   900  889  891 1    DICT
   901  889  895 1    DICT
   902  890  892 1    DICT
   903  890  896 1    DICT
   904  890  897 1    DICT
   905  891  898 1    DICT
   906  891  899 1    DICT
   907  891  900 1    DICT
   908  892  901 1    DICT
   909  892  902 1    DICT
   910  892  903 1    DICT
   911  904  905 1    BACKBONE|DICT
   912  904  912 1    DICT
   913  905  906 1    BACKBONE|DICT
   914  905  908 1    DICT
   915  905  913 1    DICT
   916  906  907 2    BACKBONE|DICT
   917  906  923 am   BACKBONE|DICT|INTERRES
   918  908  909 1    DICT
   919  908  914 1    DICT
   920  908  915 1    DICT
   921  909  910 1    DICT
   922  909  911 1    DICT
   923  909  916 1    DICT
   924  910  917 1    DICT
   925  910  918 1    DICT
   926  910  919 1    DICT
   927  911  920 1    DICT
   928  911  921 1    DICT
   929  911  922 1    DICT
   930  923  924 1    BACKBONE|DICT
   931  923  928 1    DICT
   932  924  925 1    BACKBONE|DICT
   933  924  927 1    DICT
   934  924  929 1    DICT
   935  925  926 2    BACKBONE|DICT
   936  925  933 am   BACKBONE|DICT|INTERRES
   937  927  930 1    DICT
   938  927  931 1    DICT
   939  927  932 1    DICT
   940  933  934 1    BACKBONE|DICT
   941  933  940 1    DICT
   942  934  935 1    BACKBONE|DICT
   943  934  937 1    DICT
   944  934  941 1    DICT
   945  935  936 2    BACKBONE|DICT
   946  935  949 am   BACKBONE|DICT|INTERRES
   947  937  938 1    DICT
   948  937  939 1    DICT
   949  937  942 1    DICT
   950  938  943 1    DICT
   951  938  944 1    DICT
   952  938  945 1    DICT
   953  939  946 1    DICT
   954  939  947 1    DICT
   955  939  948 1    DICT
   956  949  950 1    BACKBONE|DICT
   957  949  957 1    DICT
   958  950  951 1    BACKBONE|DICT
   959  950  953 1    DICT
   960  950  958 1    DICT
   961  951  952 2    BACKBONE|DICT
   962  951  963 am   BACKBONE|DICT|INTERRES
   963  953  954 1    DICT
   964  953  959 1    DICT
   965  953  960 1    DICT
   966  954  955 2    DICT
   967  954  956 am   BACKBONE|DICT|INTERRES
   968  956  961 1    DICT
   969  956  962 1    DICT
   970  963  964 1    BACKBONE|DICT
   971  963  971 1    DICT
   972  964  965 1    BACKBONE|DICT
   973  964  967 1    DICT
   974  964  972 1    DICT
   975  965  966 2    BACKBONE|DICT
   976  965  975 am   BACKBONE|DICT|INTERRES
   977  967  968 1    DICT
   978  967  973 1    DICT
   979  967  974 1    DICT
   980  968  969 2    DICT
   981  968  970 1    DICT
   982  975  976 1    BACKBONE|DICT
   983  975  986 1    DICT
   984  976  977 1    BACKBONE|DICT
   985  976  979 1    DICT
   986  976  987 1    DICT
   987  977  978 2    BACKBONE|DICT
   988  977  999 am   BACKBONE|DICT|INTERRES
   989  979  980 1    DICT
   990  979  988 1    DICT
   991  979  989 1    DICT
   992  980  981 1    DICT
   993  980  990 1    DICT
   994  980  991 1    DICT
   995  981  982 1    DICT
   996  981  992 1    DICT
   997  981  993 1    DICT
   998  982  983 ar   DICT
   999  982  994 1    DICT
  1000  983  984 ar   DICT
  1001  983  985 ar   DICT
  1002  984  995 1    DICT
  1003  984  996 1    DICT
  1004  985  997 1    DICT
  1005  985  998 1    DICT
  1006  999 1000 1    BACKBONE|DICT
  1007  999 1005 1    DICT
  1008 1000 1001 1    BACKBONE|DICT
  1009 1000 1003 1    DICT
  1010 1000 1006 1    DICT
  1011 1001 1002 2    BACKBONE|DICT
  1012 1001 1013 am   BACKBONE|DICT|INTERRES
  1013 1003 1004 1    DICT
  1014 1003 1007 1    DICT
  1015 1003 1008 1    DICT
  1016 1004 1005 1    DICT
  1017 1004 1009 1    DICT
  1018 1004 1010 1    DICT
  1019 1005 1011 1    DICT
  1020 1005 1012 1    DICT
  1021 1013 1014 1    BACKBONE|DICT
  1022 1013 1021 1    DICT
  1023 1014 1015 1    BACKBONE|DICT
  1024 1014 1017 1    DICT
  1025 1014 1022 1    DICT
  1026 1015 1016 2    BACKBONE|DICT
  1027 1015 1032 am   BACKBONE|DICT|INTERRES
  1028 1017 1018 1    DICT
  1029 1017 1023 1    DICT
  1030 1017 1024 1    DICT
  1031 1018 1019 1    DICT
  1032 1018 1020 1    DICT
  1033 1018 1025 1    DICT
  1034 1019 1026 1    DICT
  1035 1019 1027 1    DICT
  1036 1019 1028 1    DICT
  1037 1020 1029 1    DICT
  1038 1020 1030 1    DICT
  1039 1020 1031 1    DICT
  1040 1032 1033 1    BACKBONE|DICT
  1041 1032 1039 1    DICT
  1042 1033 1034 1    BACKBONE|DICT
  1043 1033 1036 1    DICT
  1044 1033 1040 1    DICT
  1045 1034 1035 2    BACKBONE|DICT
  1046 1034 1048 am   BACKBONE|DICT|INTERRES
  1047 1036 1037 1    DICT
  1048 1036 1038 1    DICT
  1049 1036 1041 1    DICT
  1050 1037 1042 1    DICT
  1051 1037 1043 1    DICT
  1052 1037 1044 1    DICT
  1053 1038 1045 1    DICT
  1054 1038 1046 1    DICT
  1055 1038 1047 1    DICT
  1056 1048 1049 1    BACKBONE|DICT
  1057 1048 1056 1    DICT
  1058 1049 1050 1    BACKBONE|DICT
  1059 1049 1052 1    DICT
  1060 1049 1057 1    DICT
  1061 1050 1051 2    BACKBONE|DICT
  1062 1050 1060 am   BACKBONE|DICT|INTERRES
  1063 1052 1053 1    DICT
  1064 1052 1058 1    DICT
  1065 1052 1059 1    DICT
  1066 1053 1054 2    DICT
  1067 1053 1055 1    DICT
  1068 1060 1061 1    BACKBONE|DICT
  1069 1060 1068 1    DICT
  1070 1061 1062 1    BACKBONE|DICT
  1071 1061 1064 1    DICT
  1072 1061 1069 1    DICT
  1073 1062 1063 2    BACKBONE|DICT
  1074 1062 1079 am   BACKBONE|DICT|INTERRES
  1075 1064 1065 1    DICT
  1076 1064 1070 1    DICT
  1077 1064 1071 1    DICT
  1078 1065 1066 1    DICT
  1079 1065 1067 1    DICT
  1080 1065 1072 1    DICT
  1081 1066 1073 1    DICT
  1082 1066 1074 1    DICT
  1083 1066 1075 1    DICT
  1084 1067 1076 1    DICT
  1085 1067 1077 1    DICT
  1086 1067 1078 1    DICT
  1087 1079 1080 1    BACKBONE|DICT
  1088 1079 1085 1    DICT
  1089 1080 1081 1    BACKBONE|DICT
  1090 1080 1083 1    DICT
  1091 1080 1086 1    DICT
  1092 1081 1082 2    BACKBONE|DICT
  1093 1081 1090 am   BACKBONE|DICT|INTERRES
  1094 1083 1084 1    DICT
  1095 1083 1087 1    DICT
  1096 1083 1088 1    DICT
  1097 1084 1089 1    DICT
  1098 1090 1091 1    BACKBONE|DICT
  1099 1090 1102 1    DICT
  1100 1091 1092 1    BACKBONE|DICT
  1101 1091 1094 1    DICT
  1102 1091 1103 1    DICT
  1103 1092 1093 2    BACKBONE|DICT
  1104 1092 1111 am   BACKBONE|DICT|INTERRES
  1105 1094 1095 1    DICT
  1106 1094 1104 1    DICT
  1107 1094 1105 1    DICT
  1108 1095 1096 ar   DICT
  1109 1095 1097 ar   DICT
  1110 1096 1098 ar   DICT
  1111 1096 1106 1    DICT
  1112 1097 1099 ar   DICT
  1113 1097 1107 1    DICT
  1114 1098 1100 ar   DICT
  1115 1098 1108 1    DICT
  1116 1099 1100 ar   DICT
  1117 1099 1109 1    DICT
  1118 1100 1101 1    DICT
  1119 1101 1110 1    DICT
  1120 1111 1112 1    BACKBONE|DICT
  1121 1111 1119 1    DICT
  1122 1112 1113 1    BACKBONE|DICT
  1123 1112 1115 1    DICT
  1124 1112 1120 1    DICT
  1125 1113 1114 2    BACKBONE|DICT
  1126 1113 1123 am   BACKBONE|DICT|INTERRES
  1127 1115 1116 1    DICT
  1128 1115 1121 1    DICT
  1129 1115 1122 1    DICT
  1130 1116 1117 2    DICT
  1131 1116 1118 1    DICT
  1132 1123 1124 1    BACKBONE|DICT
  1133 1123 1129 1    DICT
  1134 1124 1125 1    BACKBONE|DICT
  1135 1124 1127 1    DICT
  1136 1124 1130 1    DICT
  1137 1125 1126 2    BACKBONE|DICT
  1138 1125 1134 am   BACKBONE|DICT|INTERRES
  1139 1127 1128 1    DICT
  1140 1127 1131 1    DICT
  1141 1127 1132 1    DICT
  1142 1128 1133 1    DICT
  1143 1134 1135 1    BACKBONE|DICT
  1144 1134 1139 1    DICT
  1145 1135 1136 1    BACKBONE|DICT
  1146 1135 1138 1    DICT
  1147 1135 1140 1    DICT
  1148 1136 1137 2    BACKBONE|DICT
  1149 1136 1144 am   BACKBONE|DICT|INTERRES
  1150 1138 1141 1    DICT
  1151 1138 1142 1    DICT
  1152 1138 1143 1    DICT
  1153 1144 1145 1    BACKBONE|DICT
  1154 1144 1152 1    DICT
  1155 1145 1146 1    BACKBONE|DICT
  1156 1145 1148 1    DICT
  1157 1145 1153 1    DICT
  1158 1146 1147 2    BACKBONE|DICT
  1159 1146 1163 am   BACKBONE|DICT|INTERRES
  1160 1148 1149 1    DICT
  1161 1148 1154 1    DICT
  1162 1148 1155 1    DICT
  1163 1149 1150 1    DICT
  1164 1149 1151 1    DICT
  1165 1149 1156 1    DICT
  1166 1150 1157 1    DICT
  1167 1150 1158 1    DICT
  1168 1150 1159 1    DICT
  1169 1151 1160 1    DICT
  1170 1151 1161 1    DICT
  1171 1151 1162 1    DICT
  1172 1163 1164 1    BACKBONE|DICT
  1173 1163 1172 1    DICT
  1174 1164 1165 1    BACKBONE|DICT
  1175 1164 1167 1    DICT
  1176 1164 1173 1    DICT
  1177 1165 1166 2    BACKBONE|DICT
  1178 1165 1178 am   BACKBONE|DICT|INTERRES
  1179 1167 1168 1    DICT
  1180 1167 1174 1    DICT
  1181 1167 1175 1    DICT
  1182 1168 1169 1    DICT
  1183 1168 1176 1    DICT
  1184 1168 1177 1    DICT
  1185 1169 1170 2    DICT
  1186 1169 1171 1    DICT
  1187 1178 1179 1    BACKBONE|DICT
  1188 1178 1185 1    DICT
  1189 1179 1180 1    BACKBONE|DICT
  1190 1179 1182 1    DICT
  1191 1179 1186 1    DICT
  1192 1180 1181 2    BACKBONE|DICT
  1193 1180 1194 am   BACKBONE|DICT|INTERRES
  1194 1182 1183 1    DICT
  1195 1182 1184 1    DICT
  1196 1182 1187 1    DICT
  1197 1183 1188 1    DICT
  1198 1183 1189 1    DICT
  1199 1183 1190 1    DICT
  1200 1184 1191 1    DICT
  1201 1184 1192 1    DICT
  1202 1184 1193 1    DICT
  1203 1194 1195 1    BACKBONE|DICT
  1204 1194 1202 1    DICT
  1205 1195 1196 1    BACKBONE|DICT
  1206 1195 1198 1    DICT
  1207 1195 1203 1    DICT
  1208 1196 1197 2    BACKBONE|DICT
  1209 1196 1213 am   BACKBONE|DICT|INTERRES
  1210 1198 1199 1    DICT
  1211 1198 1204 1    DICT
  1212 1198 1205 1    DICT
  1213 1199 1200 1    DICT
  1214 1199 1201 1    DICT
  1215 1199 1206 1    DICT
  1216 1200 1207 1    DICT
  1217 1200 1208 1    DICT
  1218 1200 1209 1    DICT
  1219 1201 1210 1    DICT
  1220 1201 1211 1    DICT
  1221 1201 1212 1    DICT
  1222 1213 1214 1    BACKBONE|DICT
  1223 1213 1224 1    DICT
  1224 1214 1215 1    BACKBONE|DICT
  1225 1214 1217 1    DICT
  1226 1214 1225 1    DICT
  1227 1215 1216 2    BACKBONE|DICT
  1228 1215 1237 am   BACKBONE|DICT|INTERRES
  1229 1217 1218 1    DICT
  1230 1217 1226 1    DICT
  1231 1217 1227 1    DICT
  1232 1218 1219 1    DICT
  1233 1218 1228 1    DICT
  1234 1218 1229 1    DICT
  1235 1219 1220 1    DICT
  1236 1219 1230 1    DICT
  1237 1219 1231 1    DICT
  1238 1220 1221 ar   DICT
  1239 1220 1232 1    DICT
  1240 1221 1222 ar   DICT
  1241 1221 1223 ar   DICT
  1242 1222 1233 1    DICT
  1243 1222 1234 1    DICT
  1244 1223 1235 1    DICT
  1245 1223 1236 1    DICT
  1246 1237 1238 1    BACKBONE|DICT
  1247 1237 1241 1    DICT
  1248 1238 1239 1    BACKBONE|DICT
  1249 1238 1242 1    DICT
  1250 1238 1243 1    DICT
  1251 1239 1240 2    BACKBONE|DICT
  1252 1239 1244 am   BACKBONE|DICT|INTERRES
  1253 1244 1245 1    BACKBONE|DICT
  1254 1244 1252 1    DICT
  1255 1245 1246 1    BACKBONE|DICT
  1256 1245 1248 1    DICT
  1257 1245 1253 1    DICT
  1258 1246 1247 2    BACKBONE|DICT
  1259 1246 1263 am   BACKBONE|DICT|INTERRES
  1260 1248 1249 1    DICT
  1261 1248 1250 1    DICT
  1262 1248 1254 1    DICT
  1263 1249 1251 1    DICT
  1264 1249 1255 1    DICT
  1265 1249 1256 1    DICT
  1266 1250 1257 1    DICT
  1267 1250 1258 1    DICT
  1268 1250 1259 1    DICT
  1269 1251 1260 1    DICT
  1270 1251 1261 1    DICT
  1271 1251 1262 1    DICT
  1272 1263 1264 1    BACKBONE|DICT
  1273 1263 1268 1    DICT
  1274 1264 1265 1    BACKBONE|DICT
  1275 1264 1267 1    DICT
  1276 1264 1269 1    DICT
  1277 1265 1266 2    BACKBONE|DICT
  1278 1265 1273 am   BACKBONE|DICT|INTERRES
  1279 1267 1270 1    DICT
  1280 1267 1271 1    DICT
  1281 1267 1272 1    DICT
  1282 1273 1274 1    BACKBONE|DICT
  1283 1273 1279 1    DICT
  1284 1274 1275 1    BACKBONE|DICT
  1285 1274 1277 1    DICT
  1286 1274 1280 1    DICT
  1287 1275 1276 2    BACKBONE|DICT
  1288 1275 1284 am   BACKBONE|DICT|INTERRES
  1289 1277 1278 1    DICT
  1290 1277 1281 1    DICT
  1291 1277 1282 1    DICT
  1292 1278 1283 1    DICT
  1293 1284 1285 1    BACKBONE|DICT
  1294 1284 1293 1    DICT
  1295 1285 1286 1    BACKBONE|DICT
  1296 1285 1288 1    DICT
  1297 1285 1294 1    DICT
  1298 1286 1287 2    BACKBONE|DICT
  1299 1286 1299 am   BACKBONE|DICT|INTERRES
  1300 1288 1289 1    DICT
  1301 1288 1295 1    DICT
  1302 1288 1296 1    DICT
  1303 1289 1290 1    DICT
  1304 1289 1297 1    DICT
  1305 1289 1298 1    DICT
  1306 1290 1291 2    DICT
  1307 1290 1292 1    DICT
  1308 1299 1300 1    BACKBONE|DICT
  1309 1299 1306 1    DICT
  1310 1300 1301 1    BACKBONE|DICT
  1311 1300 1303 1    DICT
  1312 1300 1307 1    DICT
  1313 1301 1302 2    BACKBONE|DICT
  1314 1301 1313 am   BACKBONE|DICT|INTERRES
  1315 1303 1304 1    DICT
  1316 1303 1305 1    DICT
  1317 1303 1308 1    DICT
  1318 1304 1309 1    DICT
  1319 1305 1310 1    DICT
  1320 1305 1311 1    DICT
  1321 1305 1312 1    DICT
  1322 1313 1314 1    BACKBONE|DICT
  1323 1313 1323 1    DICT
  1324 1314 1315 1    BACKBONE|DICT
  1325 1314 1317 1    DICT
  1326 1314 1324 1    DICT
  1327 1315 1316 2    BACKBONE|DICT
  1328 1315 1330 am   BACKBONE|DICT|INTERRES
  1329 1317 1318 1    DICT
  1330 1317 1325 1    DICT
  1331 1317 1326 1    DICT
  1332 1318 1319 1    DICT
  1333 1318 1320 2    DICT
  1334 1319 1321 1    DICT
  1335 1319 1327 1    DICT
  1336 1320 1322 1    DICT
  1337 1320 1328 1    DICT
  1338 1321 1322 2    DICT
  1339 1321 1329 1    DICT
  1340 1330 1331 1    BACKBONE|DICT
  1341 1330 1337 1    DICT
  1342 1331 1332 1    BACKBONE|DICT
  1343 1331 1334 1    DICT
  1344 1331 1338 1    DICT
  1345 1332 1333 2    BACKBONE|DICT
  1346 1332 1346 am   BACKBONE|DICT|INTERRES
  1347 1334 1335 1    DICT
  1348 1334 1336 1    DICT
  1349 1334 1339 1    DICT
  1350 1335 1340 1    DICT
  1351 1335 1341 1    DICT
  1352 1335 1342 1    DICT
  1353 1336 1343 1    DICT
  1354 1336 1344 1    DICT
  1355 1336 1345 1    DICT
  1356 1346 1347 1    BACKBONE|DICT
  1357 1346 1353 1    DICT
  1358 1347 1348 1    BACKBONE|DICT
  1359 1347 1350 1    DICT
  1360 1347 1354 1    DICT
  1361 1348 1349 2    BACKBONE|DICT
  1362 1348 1362 am   BACKBONE|DICT|INTERRES
  1363 1350 1351 1    DICT
  1364 1350 1352 1    DICT
  1365 1350 1355 1    DICT
  1366 1351 1356 1    DICT
  1367 1351 1357 1    DICT
  1368 1351 1358 1    DICT
  1369 1352 1359 1    DICT
  1370 1352 1360 1    DICT
  1371 1352 1361 1    DICT
  1372 1362 1363 1    BACKBONE|DICT
  1373 1362 1370 1    DICT
  1374 1363 1364 1    BACKBONE|DICT
  1375 1363 1366 1    DICT
  1376 1363 1371 1    DICT
  1377 1364 1365 2    BACKBONE|DICT
  1378 1364 1381 am   BACKBONE|DICT|INTERRES
  1379 1366 1367 1    DICT
  1380 1366 1372 1    DICT
  1381 1366 1373 1    DICT
  1382 1367 1368 1    DICT
  1383 1367 1369 1    DICT
  1384 1367 1374 1    DICT
  1385 1368 1375 1    DICT
  1386 1368 1376 1    DICT
  1387 1368 1377 1    DICT
  1388 1369 1378 1    DICT
  1389 1369 1379 1    DICT
  1390 1369 1380 1    DICT
  1391 1381 1382 1    BACKBONE|DICT
  1392 1381 1389 1    DICT
  1393 1382 1383 1    BACKBONE|DICT
  1394 1382 1385 1    DICT
  1395 1382 1390 1    DICT
  1396 1383 1384 2    BACKBONE|DICT
  1397 1383 1400 am   BACKBONE|DICT|INTERRES
  1398 1385 1386 1    DICT
  1399 1385 1387 1    DICT
  1400 1385 1391 1    DICT
  1401 1386 1388 1    DICT
  1402 1386 1392 1    DICT
  1403 1386 1393 1    DICT
  1404 1387 1394 1    DICT
  1405 1387 1395 1    DICT
  1406 1387 1396 1    DICT
  1407 1388 1397 1    DICT
  1408 1388 1398 1    DICT
  1409 1388 1399 1    DICT
  1410 1400 1401 1    BACKBONE|DICT
  1411 1400 1408 1    DICT
  1412 1401 1402 1    BACKBONE|DICT
  1413 1401 1404 1    DICT
  1414 1401 1409 1    DICT
  1415 1402 1403 2    BACKBONE|DICT
  1416 1402 1419 am   BACKBONE|DICT|INTERRES
  1417 1404 1405 1    DICT
  1418 1404 1410 1    DICT
  1419 1404 1411 1    DICT
  1420 1405 1406 1    DICT
  1421 1405 1407 1    DICT
  1422 1405 1412 1    DICT
  1423 1406 1413 1    DICT
  1424 1406 1414 1    DICT
  1425 1406 1415 1    DICT
  1426 1407 1416 1    DICT
  1427 1407 1417 1    DICT
  1428 1407 1418 1    DICT
  1429 1419 1420 1    BACKBONE|DICT
  1430 1419 1430 1    DICT
  1431 1420 1421 1    BACKBONE|DICT
  1432 1420 1423 1    DICT
  1433 1420 1431 1    DICT
  1434 1421 1422 2    BACKBONE|DICT
  1435 1421 1443 am   BACKBONE|DICT|INTERRES
  1436 1423 1424 1    DICT
  1437 1423 1432 1    DICT
  1438 1423 1433 1    DICT
  1439 1424 1425 1    DICT
  1440 1424 1434 1    DICT
  1441 1424 1435 1    DICT
  1442 1425 1426 1    DICT
  1443 1425 1436 1    DICT
  1444 1425 1437 1    DICT
  1445 1426 1427 ar   DICT
  1446 1426 1438 1    DICT
  1447 1427 1428 ar   DICT
  1448 1427 1429 ar   DICT
  1449 1428 1439 1    DICT
  1450 1428 1440 1    DICT
  1451 1429 1441 1    DICT
  1452 1429 1442 1    DICT
  1453 1443 1444 1    BACKBONE|DICT
  1454 1443 1447 1    DICT
  1455 1444 1445 1    BACKBONE|DICT
  1456 1444 1448 1    DICT
  1457 1444 1449 1    DICT
  1458 1445 1446 2    BACKBONE|DICT
  1459 1445 1450 am   BACKBONE|DICT|INTERRES
  1460 1450 1451 1    BACKBONE|DICT
  1461 1450 1456 1    DICT
  1462 1451 1452 1    BACKBONE|DICT
  1463 1451 1454 1    DICT
  1464 1451 1457 1    DICT
  1465 1452 1453 2    BACKBONE|DICT
  1466 1452 1464 am   BACKBONE|DICT|INTERRES
  1467 1454 1455 1    DICT
  1468 1454 1458 1    DICT
  1469 1454 1459 1    DICT
  1470 1455 1456 1    DICT
  1471 1455 1460 1    DICT
  1472 1455 1461 1    DICT
  1473 1456 1462 1    DICT
  1474 1456 1463 1    DICT
  1475 1464 1465 1    BACKBONE|DICT
  1476 1464 1473 1    DICT
  1477 1465 1466 1    BACKBONE|DICT
  1478 1465 1468 1    DICT
  1479 1465 1474 1    DICT
  1480 1466 1467 2    BACKBONE|DICT
  1481 1466 1479 am   BACKBONE|DICT|INTERRES
  1482 1468 1469 1    DICT
  1483 1468 1475 1    DICT
  1484 1468 1476 1    DICT
  1485 1469 1470 1    DICT
  1486 1469 1477 1    DICT
  1487 1469 1478 1    DICT
  1488 1470 1471 2    DICT
  1489 1470 1472 1    DICT
  1490 1479 1480 1    BACKBONE|DICT
  1491 1479 1483 1    DICT
  1492 1480 1481 1    BACKBONE|DICT
  1493 1480 1484 1    DICT
  1494 1480 1485 1    DICT
  1495 1481 1482 2    BACKBONE|DICT
  1496 1481 1486 am   BACKBONE|DICT|INTERRES
  1497 1486 1487 1    BACKBONE|DICT
  1498 1486 1497 1    DICT
  1499 1487 1488 1    BACKBONE|DICT
  1500 1487 1490 1    DICT
  1501 1487 1498 1    DICT
  1502 1488 1489 2    BACKBONE|DICT
  1503 1488 1506 am   BACKBONE|DICT|INTERRES
  1504 1490 1491 1    DICT
  1505 1490 1499 1    DICT
  1506 1490 1500 1    DICT
  1507 1491 1492 ar   DICT
  1508 1491 1493 ar   DICT
  1509 1492 1494 ar   DICT
  1510 1492 1501 1    DICT
  1511 1493 1495 ar   DICT
  1512 1493 1502 1    DICT
  1513 1494 1496 ar   DICT
  1514 1494 1503 1    DICT
  1515 1495 1496 ar   DICT
  1516 1495 1504 1    DICT
  1517 1496 1505 1    DICT
  1518 1506 1507 1    BACKBONE|DICT
  1519 1506 1513 1    DICT
  1520 1507 1508 1    BACKBONE|DICT
  1521 1507 1510 1    DICT
  1522 1507 1514 1    DICT
  1523 1508 1509 2    BACKBONE|DICT
  1524 1508 1520 am   BACKBONE|DICT|INTERRES
  1525 1510 1511 1    DICT
  1526 1510 1512 1    DICT
  1527 1510 1515 1    DICT
  1528 1511 1516 1    DICT
  1529 1512 1517 1    DICT
  1530 1512 1518 1    DICT
  1531 1512 1519 1    DICT
  1532 1520 1521 1    BACKBONE|DICT
  1533 1520 1527 1    DICT
  1534 1521 1522 1    BACKBONE|DICT
  1535 1521 1524 1    DICT
  1536 1521 1528 1    DICT
  1537 1522 1523 2    BACKBONE|DICT
  1538 1522 1534 am   BACKBONE|DICT|INTERRES
  1539 1524 1525 1    DICT
  1540 1524 1526 1    DICT
  1541 1524 1529 1    DICT
  1542 1525 1530 1    DICT
  1543 1526 1531 1    DICT
  1544 1526 1532 1    DICT
  1545 1526 1533 1    DICT
  1546 1534 1535 1    BACKBONE|DICT
  1547 1534 1544 1    DICT
  1548 1535 1536 1    BACKBONE|DICT
  1549 1535 1538 1    DICT
  1550 1535 1545 1    DICT
  1551 1536 1537 2    BACKBONE|DICT
  1552 1536 1551 am   BACKBONE|DICT|INTERRES
  1553 1538 1539 1    DICT
  1554 1538 1546 1    DICT
  1555 1538 1547 1    DICT
  1556 1539 1540 1    DICT
  1557 1539 1541 2    DICT
  1558 1540 1542 1    DICT
  1559 1540 1548 1    DICT
  1560 1541 1543 1    DICT
  1561 1541 1549 1    DICT
  1562 1542 1543 2    DICT
  1563 1542 1550 1    DICT
  1564 1551 1552 1    BACKBONE|DICT
  1565 1551 1559 1    DICT
  1566 1552 1553 1    BACKBONE|DICT
  1567 1552 1555 1    DICT
  1568 1552 1560 1    DICT
  1569 1553 1554 2    BACKBONE|DICT
  1570 1553 1570 am   BACKBONE|DICT|INTERRES
  1571 1555 1556 1    DICT
  1572 1555 1561 1    DICT
  1573 1555 1562 1    DICT
  1574 1556 1557 1    DICT
  1575 1556 1558 1    DICT
  1576 1556 1563 1    DICT
  1577 1557 1564 1    DICT
  1578 1557 1565 1    DICT
  1579 1557 1566 1    DICT
  1580 1558 1567 1    DICT
  1581 1558 1568 1    DICT
  1582 1558 1569 1    DICT
  1583 1570 1571 1    BACKBONE|DICT
  1584 1570 1579 1    DICT
  1585 1571 1572 1    BACKBONE|DICT
  1586 1571 1574 1    DICT
  1587 1571 1580 1    DICT
  1588 1572 1573 2    BACKBONE|DICT
  1589 1572 1585 am   BACKBONE|DICT|INTERRES
  1590 1574 1575 1    DICT
  1591 1574 1581 1    DICT
  1592 1574 1582 1    DICT
  1593 1575 1576 1    DICT
  1594 1575 1583 1    DICT
  1595 1575 1584 1    DICT
  1596 1576 1577 2    DICT
  1597 1576 1578 1    DICT
  1598 1585 1586 1    BACKBONE|DICT
  1599 1585 1592 1    DICT
  1600 1586 1587 1    BACKBONE|DICT
  1601 1586 1589 1    DICT
  1602 1586 1593 1    DICT
  1603 1587 1588 2    BACKBONE|DICT
  1604 1587 1599 am   BACKBONE|DICT|INTERRES
  1605 1589 1590 1    DICT
  1606 1589 1591 1    DICT
  1607 1589 1594 1    DICT
  1608 1590 1595 1    DICT
  1609 1591 1596 1    DICT
  1610 1591 1597 1    DICT
  1611 1591 1598 1    DICT
  1612 1599 1600 1    BACKBONE|DICT
  1613 1599 1606 1    DICT
  1614 1600 1601 1    BACKBONE|DICT
  1615 1600 1603 1    DICT
  1616 1600 1607 1    DICT
  1617 1601 1602 2    BACKBONE|DICT
  1618 1601 1613 am   BACKBONE|DICT|INTERRES
  1619 1603 1604 1    DICT
  1620 1603 1605 1    DICT
  1621 1603 1608 1    DICT
  1622 1604 1609 1    DICT
  1623 1605 1610 1    DICT
  1624 1605 1611 1    DICT
  1625 1605 1612 1    DICT
  1626 1613 1614 1    BACKBONE|DICT
  1627 1613 1624 1    DICT
  1628 1614 1615 1    BACKBONE|DICT
  1629 1614 1617 1    DICT
  1630 1614 1625 1    DICT
  1631 1615 1616 2    BACKBONE|DICT
  1632 1615 1633 am   BACKBONE|DICT|INTERRES
  1633 1617 1618 1    DICT
  1634 1617 1626 1    DICT
  1635 1617 1627 1    DICT
  1636 1618 1619 ar   DICT
  1637 1618 1620 ar   DICT
  1638 1619 1621 ar   DICT
  1639 1619 1628 1    DICT
  1640 1620 1622 ar   DICT
  1641 1620 1629 1    DICT
  1642 1621 1623 ar   DICT
  1643 1621 1630 1    DICT
  1644 1622 1623 ar   DICT
  1645 1622 1631 1    DICT
  1646 1623 1632 1    DICT
  1647 1633 1634 1    BACKBONE|DICT
  1648 1633 1640 1    DICT
  1649 1634 1635 1    BACKBONE|DICT
  1650 1634 1637 1    DICT
  1651 1634 1641 1    DICT
  1652 1635 1636 2    BACKBONE|DICT
  1653 1635 1647 am   BACKBONE|DICT|INTERRES
  1654 1637 1638 1    DICT
  1655 1637 1639 1    DICT
  1656 1637 1642 1    DICT
  1657 1638 1643 1    DICT
  1658 1639 1644 1    DICT
  1659 1639 1645 1    DICT
  1660 1639 1646 1    DICT
  1661 1647 1648 1    BACKBONE|DICT
  1662 1647 1651 1    DICT
  1663 1648 1649 1    BACKBONE|DICT
  1664 1648 1652 1    DICT
  1665 1648 1653 1    DICT
  1666 1649 1650 2    BACKBONE|DICT
  1667 1649 1654 am   BACKBONE|DICT|INTERRES
  1668 1654 1655 1    BACKBONE|DICT
  1669 1654 1662 1    DICT
  1670 1655 1656 1    BACKBONE|DICT
  1671 1655 1658 1    DICT
  1672 1655 1663 1    DICT
  1673 1656 1657 2    BACKBONE|DICT
  1674 1656 1666 am   BACKBONE|DICT|INTERRES
  1675 1658 1659 1    DICT
  1676 1658 1664 1    DICT
  1677 1658 1665 1    DICT
  1678 1659 1660 2    DICT
  1679 1659 1661 1    DICT
  1680 1666 1667 1    BACKBONE|DICT
  1681 1666 1670 1    DICT
  1682 1667 1668 1    BACKBONE|DICT
  1683 1667 1671 1    DICT
  1684 1667 1672 1    DICT
  1685 1668 1669 2    BACKBONE|DICT
  1686 1668 1673 am   BACKBONE|DICT|INTERRES
  1687 1673 1674 1    BACKBONE|DICT
  1688 1673 1680 1    DICT
  1689 1674 1675 1    BACKBONE|DICT
  1690 1674 1677 1    DICT
  1691 1674 1681 1    DICT
  1692 1675 1676 2    BACKBONE|DICT
  1693 1675 1687 am   BACKBONE|DICT|INTERRES
  1694 1677 1678 1    DICT
  1695 1677 1679 1    DICT
  1696 1677 1682 1    DICT
  1697 1678 1683 1    DICT
  1698 1679 1684 1    DICT
  1699 1679 1685 1    DICT
  1700 1679 1686 1    DICT
  1701 1687 1688 1    BACKBONE|DICT
  1702 1687 1693 1    DICT
  1703 1688 1689 1    BACKBONE|DICT
  1704 1688 1691 1    DICT
  1705 1688 1694 1    DICT
  1706 1689 1690 2    BACKBONE|DICT
  1707 1689 1701 am   BACKBONE|DICT|INTERRES
  1708 1691 1692 1    DICT
  1709 1691 1695 1    DICT
  1710 1691 1696 1    DICT
  1711 1692 1693 1    DICT
  1712 1692 1697 1    DICT
  1713 1692 1698 1    DICT
  1714 1693 1699 1    DICT
  1715 1693 1700 1    DICT
  1716 1701 1702 1    BACKBONE|DICT
  1717 1701 1710 1    DICT
  1718 1702 1703 1    BACKBONE|DICT
  1719 1702 1705 1    DICT
  1720 1702 1711 1    DICT
  1721 1703 1704 2    BACKBONE|DICT
  1722 1703 1723 am   BACKBONE|DICT|INTERRES
  1723 1705 1706 1    DICT
  1724 1705 1712 1    DICT
  1725 1705 1713 1    DICT
  1726 1706 1707 1    DICT
  1727 1706 1714 1    DICT
  1728 1706 1715 1    DICT
  1729 1707 1708 1    DICT
  1730 1707 1716 1    DICT
  1731 1707 1717 1    DICT
  1732 1708 1709 1    DICT
  1733 1708 1718 1    DICT
  1734 1708 1719 1    DICT
  1735 1709 1720 1    DICT
  1736 1709 1721 1    DICT
  1737 1709 1722 1    DICT
  1738 1723 1724 1    BACKBONE|DICT
  1739 1723 1730 1    DICT
  1740 1724 1725 1    BACKBONE|DICT
  1741 1724 1727 1    DICT
  1742 1724 1731 1    DICT
  1743 1725 1726 2    BACKBONE|DICT
  1744 1725 1737 am   BACKBONE|DICT|INTERRES
  1745 1727 1728 1    DICT
  1746 1727 1729 1    DICT
  1747 1727 1732 1    DICT
  1748 1728 1733 1    DICT
  1749 1729 1734 1    DICT
  1750 1729 1735 1    DICT
  1751 1729 1736 1    DICT
  1752 1737 1738 1    BACKBONE|DICT
  1753 1737 1745 1    DICT
  1754 1738 1739 1    BACKBONE|DICT
  1755 1738 1741 1    DICT
  1756 1738 1746 1    DICT
  1757 1739 1740 2    BACKBONE|DICT
  1758 1739 1756 am   BACKBONE|DICT|INTERRES
  1759 1741 1742 1    DICT
  1760 1741 1743 1    DICT
  1761 1741 1747 1    DICT
  1762 1742 1744 1    DICT
  1763 1742 1748 1    DICT
  1764 1742 1749 1    DICT
  1765 1743 1750 1    DICT
  1766 1743 1751 1    DICT
  1767 1743 1752 1    DICT
  1768 1744 1753 1    DICT
  1769 1744 1754 1    DICT
  1770 1744 1755 1    DICT
  1771 1756 1757 1    BACKBONE|DICT
  1772 1756 1767 1    DICT
  1773 1757 1758 1    BACKBONE|DICT
  1774 1757 1760 1    DICT
  1775 1757 1768 1    DICT
  1776 1758 1759 2    BACKBONE|DICT
  1777 1758 1780 am   BACKBONE|DICT|INTERRES
  1778 1760 1761 1    DICT
  1779 1760 1769 1    DICT
  1780 1760 1770 1    DICT
  1781 1761 1762 1    DICT
  1782 1761 1771 1    DICT
  1783 1761 1772 1    DICT
  1784 1762 1763 1    DICT
  1785 1762 1773 1    DICT
  1786 1762 1774 1    DICT
  1787 1763 1764 ar   DICT
  1788 1763 1775 1    DICT
  1789 1764 1765 ar   DICT
  1790 1764 1766 ar   DICT
  1791 1765 1776 1    DICT
  1792 1765 1777 1    DICT
  1793 1766 1778 1    DICT
  1794 1766 1779 1    DICT
  1795 1780 1781 1    BACKBONE|DICT
  1796 1780 1787 1    DICT
  1797 1781 1782 1    BACKBONE|DICT
  1798 1781 1784 1    DICT
  1799 1781 1788 1    DICT
  1800 1782 1783 2    BACKBONE|DICT
  1801 1782 1796 am   BACKBONE|DICT|INTERRES
  1802 1784 1785 1    DICT
  1803 1784 1786 1    DICT
  1804 1784 1789 1    DICT
  1805 1785 1790 1    DICT
  1806 1785 1791 1    DICT
  1807 1785 1792 1    DICT
  1808 1786 1793 1    DICT
  1809 1786 1794 1    DICT
  1810 1786 1795 1    DICT
  1811 1796 1797 1    BACKBONE|DICT
  1812 1796 1803 1    DICT
  1813 1797 1798 1    BACKBONE|DICT
  1814 1797 1800 1    DICT
  1815 1797 1804 1    DICT
  1816 1798 1799 2    BACKBONE|DICT
  1817 1798 1810 am   BACKBONE|DICT|INTERRES
  1818 1800 1801 1    DICT
  1819 1800 1802 1    DICT
  1820 1800 1805 1    DICT
  1821 1801 1806 1    DICT
  1822 1802 1807 1    DICT
  1823 1802 1808 1    DICT
  1824 1802 1809 1    DICT
  1825 1810 1811 1    BACKBONE|DICT
  1826 1810 1819 1    DICT
  1827 1811 1812 1    BACKBONE|DICT
  1828 1811 1814 1    DICT
  1829 1811 1820 1    DICT
  1830 1812 1813 2    BACKBONE|DICT
  1831 1812 1827 am   BACKBONE|DICT|INTERRES
  1832 1814 1815 1    DICT
  1833 1814 1821 1    DICT
  1834 1814 1822 1    DICT
  1835 1815 1816 1    DICT
  1836 1815 1823 1    DICT
  1837 1815 1824 1    DICT
  1838 1816 1817 2    DICT
  1839 1816 1818 am   BACKBONE|DICT|INTERRES
  1840 1818 1825 1    DICT
  1841 1818 1826 1    DICT
  1842 1827 1828 1    BACKBONE|DICT
  1843 1827 1833 1    DICT
  1844 1828 1829 1    BACKBONE|DICT
  1845 1828 1831 1    DICT
  1846 1828 1834 1    DICT
  1847 1829 1830 2    BACKBONE|DICT
  1848 1829 1841 am   BACKBONE|DICT|INTERRES
  1849 1831 1832 1    DICT
  1850 1831 1835 1    DICT
  1851 1831 1836 1    DICT
  1852 1832 1833 1    DICT
  1853 1832 1837 1    DICT
  1854 1832 1838 1    DICT
  1855 1833 1839 1    DICT
  1856 1833 1840 1    DICT
  1857 1841 1842 1    BACKBONE|DICT
  1858 1841 1849 1    DICT
  1859 1842 1843 1    BACKBONE|DICT
  1860 1842 1845 1    DICT
  1861 1842 1850 1    DICT
  1862 1843 1844 2    BACKBONE|DICT
  1863 1843 1860 am   BACKBONE|DICT|INTERRES
  1864 1845 1846 1    DICT
  1865 1845 1851 1    DICT
  1866 1845 1852 1    DICT
  1867 1846 1847 1    DICT
  1868 1846 1848 1    DICT
  1869 1846 1853 1    DICT
  1870 1847 1854 1    DICT
  1871 1847 1855 1    DICT
  1872 1847 1856 1    DICT
  1873 1848 1857 1    DICT
  1874 1848 1858 1    DICT
  1875 1848 1859 1    DICT
  1876 1860 1861 1    BACKBONE|DICT
  1877 1860 1864 1    DICT
  1878 1861 1862 1    BACKBONE|DICT
  1879 1861 1865 1    DICT
  1880 1861 1866 1    DICT
  1881 1862 1863 2    BACKBONE|DICT
  1882 1862 1867 am   BACKBONE|DICT|INTERRES
  1883 1867 1868 1    BACKBONE|DICT
  1884 1867 1873 1    DICT
  1885 1868 1869 1    BACKBONE|DICT
  1886 1868 1871 1    DICT
  1887 1868 1874 1    DICT
  1888 1869 1870 2    BACKBONE|DICT
  1889 1869 1881 am   BACKBONE|DICT|INTERRES
  1890 1871 1872 1    DICT
  1891 1871 1875 1    DICT
  1892 1871 1876 1    DICT
  1893 1872 1873 1    DICT
  1894 1872 1877 1    DICT
  1895 1872 1878 1    DICT
  1896 1873 1879 1    DICT
  1897 1873 1880 1    DICT
  1898 1881 1882 1    BACKBONE|DICT
  1899 1881 1887 1    DICT
  1900 1882 1883 1    BACKBONE|DICT
  1901 1882 1885 1    DICT
  1902 1882 1888 1    DICT
  1903 1883 1884 2    BACKBONE|DICT
  1904 1883 1895 am   BACKBONE|DICT|INTERRES
  1905 1885 1886 1    DICT
  1906 1885 1889 1    DICT
  1907 1885 1890 1    DICT
  1908 1886 1887 1    DICT
  1909 1886 1891 1    DICT
  1910 1886 1892 1    DICT
  1911 1887 1893 1    DICT
  1912 1887 1894 1    DICT
  1913 1895 1896 1    BACKBONE|DICT
  1914 1895 1902 1    DICT
  1915 1896 1897 1    BACKBONE|DICT
  1916 1896 1899 1    DICT
  1917 1896 1903 1    DICT
  1918 1897 1898 2    BACKBONE|DICT
  1919 1897 1909 am   BACKBONE|DICT|INTERRES
  1920 1899 1900 1    DICT
  1921 1899 1901 1    DICT
  1922 1899 1904 1    DICT
  1923 1900 1905 1    DICT
  1924 1901 1906 1    DICT
  1925 1901 1907 1    DICT
  1926 1901 1908 1    DICT
  1927 1909 1910 1    BACKBONE|DICT
  1928 1909 1918 1    DICT
  1929 1910 1911 1    BACKBONE|DICT
  1930 1910 1913 1    DICT
  1931 1910 1919 1    DICT
  1932 1911 1912 2    BACKBONE|DICT
  1933 1911 1931 am   BACKBONE|DICT|INTERRES
  1934 1913 1914 1    DICT
  1935 1913 1920 1    DICT
  1936 1913 1921 1    DICT
  1937 1914 1915 1    DICT
  1938 1914 1922 1    DICT
  1939 1914 1923 1    DICT
  1940 1915 1916 1    DICT
  1941 1915 1924 1    DICT
  1942 1915 1925 1    DICT
  1943 1916 1917 1    DICT
  1944 1916 1926 1    DICT
  1945 1916 1927 1    DICT
  1946 1917 1928 1    DICT
  1947 1917 1929 1    DICT
  1948 1917 1930 1    DICT
  1949 1931 1932 1    BACKBONE|DICT
  1950 1931 1936 1    DICT
  1951 1932 1933 1    BACKBONE|DICT
  1952 1932 1935 1    DICT
  1953 1932 1937 1    DICT
  1954 1933 1934 2    BACKBONE|DICT
  1955 1933 1941 am   BACKBONE|DICT|INTERRES
  1956 1935 1938 1    DICT
  1957 1935 1939 1    DICT
  1958 1935 1940 1    DICT
  1959 1941 1942 1    BACKBONE|DICT
  1960 1941 1949 1    DICT
  1961 1942 1943 1    BACKBONE|DICT
  1962 1942 1945 1    DICT
  1963 1942 1950 1    DICT
  1964 1943 1944 2    BACKBONE|DICT
  1965 1943 1948 1    CAP|DICT
  1966 1945 1946 1    DICT
  1967 1945 1947 1    DICT
  1968 1945 1951 1    DICT
  1969 1946 1952 1    DICT
  1970 1946 1953 1    DICT
  1971 1946 1954 1    DICT
  1972 1947 1955 1    DICT
  1973 1947 1956 1    DICT
  1974 1947 1957 1    DICT
@<TRIPOS>SUBSTRUCTURE
     1 GLY1        2 RESIDUE           1 A     GLY     1 ROOT    
     2 SER2       11 RESIDUE           1 A     SER     2         
     3 HIS3       22 RESIDUE           1 A     HIS     2         
     4 MET4       39 RESIDUE           1 A     MET     2         
     5 ILE5       56 RESIDUE           1 A     ILE     2         
     6 GLU6       75 RESIDUE           1 A     GLU     2         
     7 PRO7       90 RESIDUE           1 A     PRO     2         
     8 ASN8      104 RESIDUE           1 A     ASN     2         
     9 VAL9      118 RESIDUE           1 A     VAL     2         
    10 ILE10     134 RESIDUE           1 A     ILE     2         
    11 SER11     153 RESIDUE           1 A     SER     2         
    12 VAL12     164 RESIDUE           1 A     VAL     2         
    13 ARG13     180 RESIDUE           1 A     ARG     2         
    14 LEU14     204 RESIDUE           1 A     LEU     2         
    15 PHE15     223 RESIDUE           1 A     PHE     2         
    16 LYS16     243 RESIDUE           1 A     LYS     2         
    17 ARG17     265 RESIDUE           1 A     ARG     2         
    18 LYS18     289 RESIDUE           1 A     LYS     2         
    19 VAL19     311 RESIDUE           1 A     VAL     2         
    20 GLY20     327 RESIDUE           1 A     GLY     2         
    21 GLY21     334 RESIDUE           1 A     GLY     2         
    22 LEU22     341 RESIDUE           1 A     LEU     2         
    23 GLY23     360 RESIDUE           1 A     GLY     2         
    24 PHE24     367 RESIDUE           1 A     PHE     2         
    25 LEU25     387 RESIDUE           1 A     LEU     2         
    26 VAL26     406 RESIDUE           1 A     VAL     2         
    27 LYS27     422 RESIDUE           1 A     LYS     2         
    28 GLU28     444 RESIDUE           1 A     GLU     2         
    29 ARG29     459 RESIDUE           1 A     ARG     2         
    30 VAL30     483 RESIDUE           1 A     VAL     2         
    31 SER31     499 RESIDUE           1 A     SER     2         
    32 LYS32     510 RESIDUE           1 A     LYS     2         
    33 PRO33     532 RESIDUE           1 A     PRO     2         
    34 PRO34     546 RESIDUE           1 A     PRO     2         
    35 VAL35     560 RESIDUE           1 A     VAL     2         
    36 ILE36     576 RESIDUE           1 A     ILE     2         
    37 ILE37     595 RESIDUE           1 A     ILE     2         
    38 SER38     614 RESIDUE           1 A     SER     2         
    39 ASP39     625 RESIDUE           1 A     ASP     2         
    40 LEU40     637 RESIDUE           1 A     LEU     2         
    41 ILE41     656 RESIDUE           1 A     ILE     2         
    42 ARG42     675 RESIDUE           1 A     ARG     2         
    43 GLY43     699 RESIDUE           1 A     GLY     2         
    44 GLY44     706 RESIDUE           1 A     GLY     2         
    45 ALA45     713 RESIDUE           1 A     ALA     2         
    46 ALA46     723 RESIDUE           1 A     ALA     2         
    47 GLU47     733 RESIDUE           1 A     GLU     2         
    48 GLN48     748 RESIDUE           1 A     GLN     2         
    49 SER49     765 RESIDUE           1 A     SER     2         
    50 GLY50     776 RESIDUE           1 A     GLY     2         
    51 LEU51     783 RESIDUE           1 A     LEU     2         
    52 ILE52     802 RESIDUE           1 A     ILE     2         
    53 GLN53     821 RESIDUE           1 A     GLN     2         
    54 ALA54     838 RESIDUE           1 A     ALA     2         
    55 GLY55     848 RESIDUE           1 A     GLY     2         
    56 ASP56     855 RESIDUE           1 A     ASP     2         
    57 ILE57     867 RESIDUE           1 A     ILE     2         
    58 ILE58     886 RESIDUE           1 A     ILE     2         
    59 LEU59     905 RESIDUE           1 A     LEU     2         
    60 ALA60     924 RESIDUE           1 A     ALA     2         
    61 VAL61     934 RESIDUE           1 A     VAL     2         
    62 ASN62     950 RESIDUE           1 A     ASN     2         
    63 ASP63     964 RESIDUE           1 A     ASP     2         
    64 ARG64     976 RESIDUE           1 A     ARG     2         
    65 PRO65    1000 RESIDUE           1 A     PRO     2         
    66 LEU66    1014 RESIDUE           1 A     LEU     2         
    67 VAL67    1033 RESIDUE           1 A     VAL     2         
    68 ASP68    1049 RESIDUE           1 A     ASP     2         
    69 LEU69    1061 RESIDUE           1 A     LEU     2         
    70 SER70    1080 RESIDUE           1 A     SER     2         
    71 TYR71    1091 RESIDUE           1 A     TYR     2         
    72 ASP72    1112 RESIDUE           1 A     ASP     2         
    73 SER73    1124 RESIDUE           1 A     SER     2         
    74 ALA74    1135 RESIDUE           1 A     ALA     2         
    75 LEU75    1145 RESIDUE           1 A     LEU     2         
    76 GLU76    1164 RESIDUE           1 A     GLU     2         
    77 VAL77    1179 RESIDUE           1 A     VAL     2         
    78 LEU78    1195 RESIDUE           1 A     LEU     2         
    79 ARG79    1214 RESIDUE           1 A     ARG     2         
    80 GLY80    1238 RESIDUE           1 A     GLY     2         
    81 ILE81    1245 RESIDUE           1 A     ILE     2         
    82 ALA82    1264 RESIDUE           1 A     ALA     2         
    83 SER83    1274 RESIDUE           1 A     SER     2         
    84 GLU84    1285 RESIDUE           1 A     GLU     2         
    85 THR85    1300 RESIDUE           1 A     THR     2         
    86 HIS86    1314 RESIDUE           1 A     HIS     2         
    87 VAL87    1331 RESIDUE           1 A     VAL     2         
    88 VAL88    1347 RESIDUE           1 A     VAL     2         
    89 LEU89    1363 RESIDUE           1 A     LEU     2         
    90 ILE90    1382 RESIDUE           1 A     ILE     2         
    91 LEU91    1401 RESIDUE           1 A     LEU     2         
    92 ARG92    1420 RESIDUE           1 A     ARG     2         
    93 GLY93    1444 RESIDUE           1 A     GLY     2         
    94 PRO94    1451 RESIDUE           1 A     PRO     2         
    95 GLU95    1465 RESIDUE           1 A     GLU     2         
    96 GLY96    1480 RESIDUE           1 A     GLY     2         
    97 PHE97    1487 RESIDUE           1 A     PHE     2         
    98 THR98    1507 RESIDUE           1 A     THR     2         
    99 THR99    1521 RESIDUE           1 A     THR     2         
   100 HIS100   1535 RESIDUE           1 A     HIS     2         
   101 LEU101   1552 RESIDUE           1 A     LEU     2         
   102 GLU102   1571 RESIDUE           1 A     GLU     2         
   103 THR103   1586 RESIDUE           1 A     THR     2         
   104 THR104   1600 RESIDUE           1 A     THR     2         
   105 PHE105   1614 RESIDUE           1 A     PHE     2         
   106 THR106   1634 RESIDUE           1 A     THR     2         
   107 GLY107   1648 RESIDUE           1 A     GLY     2         
   108 ASP108   1655 RESIDUE           1 A     ASP     2         
   109 GLY109   1667 RESIDUE           1 A     GLY     2         
   110 THR110   1674 RESIDUE           1 A     THR     2         
   111 PRO111   1688 RESIDUE           1 A     PRO     2         
   112 LYS112   1702 RESIDUE           1 A     LYS     2         
   113 THR113   1724 RESIDUE           1 A     THR     2         
   114 ILE114   1738 RESIDUE           1 A     ILE     2         
   115 ARG115   1757 RESIDUE           1 A     ARG     2         
   116 VAL116   1781 RESIDUE           1 A     VAL     2         
   117 THR117   1797 RESIDUE           1 A     THR     2         
   118 GLN118   1811 RESIDUE           1 A     GLN     2         
   119 PRO119   1828 RESIDUE           1 A     PRO     2         
   120 LEU120   1842 RESIDUE           1 A     LEU     2         
   121 GLY121   1861 RESIDUE           1 A     GLY     2         
   122 PRO122   1868 RESIDUE           1 A     PRO     2         
   123 PRO123   1882 RESIDUE           1 A     PRO     2         
   124 THR124   1896 RESIDUE           1 A     THR     2         
   125 LYS125   1910 RESIDUE           1 A     LYS     2         
   126 ALA126   1932 RESIDUE           1 A     ALA     2         
   127 VAL127   1942 RESIDUE           1 A     VAL     1         
@<TRIPOS>MOLECULE
ligprep_enamine_screening_collection.sdf:2884478-yes-last-compound6
53   55    1
SMALL
USER_CHARGES


@<TRIPOS>ATOM
      1 C1         11.2049   -1.5391    0.2480 C.3       1 UNK        -0.1800 
      2 C2         12.1752   -2.5148   -0.4535 C.3       1 UNK         0.2375 
      3 N3         11.4266   -3.6442   -0.9816 N.am      1 UNK        -0.5362 
      4 C4         11.7659   -4.8073   -0.4197 C.2       1 UNK         0.7530 
      5 O5         11.2604   -5.8987   -0.6698 O.2       1 UNK        -0.5080 
      6 N6         12.7212   -4.5640    0.4831 N.am      1 UNK        -0.5362 
      7 C7         13.0192   -3.2702    0.5667 C.2       1 UNK         0.6305 
      8 O8         13.8265   -2.7576    1.3402 O.2       1 UNK        -0.5080 
      9 C9         13.0936   -1.8562   -1.4980 C.ar      1 UNK        -0.1150 
     10 C10        13.6970   -2.6313   -2.5195 C.ar      1 UNK        -0.1150 
     11 C11        14.5494   -2.0369   -3.4693 C.ar      1 UNK        -0.1150 
     12 C12        14.7978   -0.6523   -3.4281 C.ar      1 UNK        -0.1150 
     13 C13        14.2256    0.1226   -2.4052 C.ar      1 UNK        -0.1150 
     14 C14        13.3828   -0.4730   -1.4494 C.ar      1 UNK        -0.1150 
     15 C15        15.6675    0.0057   -4.4804 C.3       1 UNK         0.1470 
     16 N16        14.9053    0.9378   -5.3029 N.am      1 UNK        -0.5181 
     17 C17        14.5512    0.7267   -6.5764 C.2       1 UNK         0.8256 
     18 O18        14.8509   -0.2759   -7.2227 O.2       1 UNK        -0.6163 
     19 N19        13.8470    1.7523   -7.0710 N.am      1 UNK        -0.6344 
     20 C20        13.4390    1.9080   -8.4644 C.3       1 UNK         0.1400 
     21 C21        12.2223    0.9957   -8.7478 C.3       1 UNK         0.1450 
     22 O22        11.8267    1.0404  -10.1039 O.3       1 UNK        -0.6830 
     23 C23        13.2212    3.4240   -8.7224 C.3       1 UNK        -0.0600 
     24 C24        14.4805    4.2711   -8.4813 C.3       1 UNK        -0.1200 
     25 C25        14.2546    5.5908   -9.2246 C.3       1 UNK        -0.1200 
     26 C26        13.1473    5.3175  -10.2510 C.3       1 UNK        -0.1200 
     27 C27        12.8605    3.8208  -10.1610 C.3       1 UNK        -0.1200 
     28 H28        11.7417   -0.7966    0.8389 H         1 UNK         0.0600 
     29 H29        10.5804   -1.0131   -0.4752 H         1 UNK         0.0600 
     30 H30        10.5355   -2.0646    0.9304 H         1 UNK         0.0600 
     31 H31        10.6899   -3.5564   -1.6727 H         1 UNK         0.2912 
     32 H32        13.1740   -5.2711    1.0485 H         1 UNK         0.2912 
     33 H33        13.5185   -3.6943   -2.5841 H         1 UNK         0.1150 
     34 H34        14.9958   -2.6452   -4.2445 H         1 UNK         0.1150 
     35 H35        14.4275    1.1820   -2.3578 H         1 UNK         0.1150 
     36 H36        12.9657    0.1572   -0.6801 H         1 UNK         0.1150 
     37 H37        16.1664   -0.7521   -5.0872 H         1 UNK         0.0600 
     38 H38        16.4602    0.5615   -3.9797 H         1 UNK         0.0600 
     39 H39        14.6190    1.8009   -4.8684 H         1 UNK         0.2912 
     40 H40        13.6082    2.5102   -6.4443 H         1 UNK         0.3000 
     41 H41        14.2584    1.5748   -9.1001 H         1 UNK         0.0600 
     42 H42        12.4758   -0.0420   -8.5195 H         1 UNK         0.0600 
     43 H43        11.3783    1.2421   -8.1069 H         1 UNK         0.0600 
     44 H44        11.1814    0.3585  -10.2687 H         1 UNK         0.4180 
     45 H45        12.4324    3.7909   -8.0622 H         1 UNK         0.0600 
     46 H46        15.3473    3.7655   -8.9086 H         1 UNK         0.0600 
     47 H47        14.6954    4.4308   -7.4310 H         1 UNK         0.0600 
     48 H48        15.1781    5.9253   -9.7065 H         1 UNK         0.0600 
     49 H49        13.9459    6.3793   -8.5348 H         1 UNK         0.0600 
     50 H50        13.4342    5.6191  -11.2594 H         1 UNK         0.0600 
     51 H51        12.2551    5.8836   -9.9804 H         1 UNK         0.0600 
     52 H52        11.8265    3.5949  -10.4095 H         1 UNK         0.0600 
     53 H53        13.4973    3.2800  -10.8662 H         1 UNK         0.0600 
@<TRIPOS>BOND
     1    1    2 1    
     2    1   28 1    
     3    1   29 1    
     4    1   30 1    
     5    2    3 1    
     6    2    7 1    
     7    2    9 1    
     8    3    4 am   BACKBONE|DICT|INTERRES
     9    3   31 1    
    10    4    5 2    
    11    4    6 am   BACKBONE|DICT|INTERRES
    12    6    7 am   BACKBONE|DICT|INTERRES
    13    6   32 1    
    14    7    8 2    
    15    9   10 ar   
    16    9   14 ar   
    17   10   11 ar   
    18   10   33 1    
    19   11   12 ar   
    20   11   34 1    
    21   12   13 ar   
    22   12   15 1    
    23   13   14 ar   
    24   13   35 1    
    25   14   36 1    
    26   15   16 1    
    27   15   37 1    
    28   15   38 1    
    29   16   17 am   BACKBONE|DICT|INTERRES
    30   16   39 1    
    31   17   18 2    
    32   17   19 am   BACKBONE|DICT|INTERRES
    33   19   20 1    
    34   19   40 1    
    35   20   21 1    
    36   20   23 1    
    37   20   41 1    
    38   21   22 1    
    39   21   42 1    
    40   21   43 1    
    41   22   44 1    
    42   23   24 1    
    43   23   27 1    
    44   23   45 1    
    45   24   25 1    
    46   24   46 1    
    47   24   47 1    
    48   25   26 1    
    49   25   48 1    
    50   25   49 1    
    51   26   27 1    
    52   26   50 1    
    53   26   51 1    
    54   27   52 1    
    55   27   53 1    
@<TRIPOS>SUBSTRUCTURE
     1 UNK         1 GROUP             0       ****    0 ROOT    
@<TRIPOS>MOLECULE
ligprep_enamine_screening_collection.sdf:1866986-yes-compound4
57   58    1
SMALL
USER_CHARGES


@<TRIPOS>ATOM
      1 C1          7.9512   -1.9588    0.3018 C.3       1 UNK        -0.1800 
      2 C2          9.2936   -1.2694    0.1289 C.2       1 UNK         0.5000 
      3 O3          9.4261   -0.1157    0.5305 O.2       1 UNK        -0.5000 
      4 N4         10.2261   -1.9587   -0.5601 N.am      1 UNK        -0.3850 
      5 C5         11.5936   -1.6320   -0.7843 C.ar      1 UNK         0.0850 
      6 C6         12.3141   -0.7793    0.0775 C.ar      1 UNK        -0.1150 
      7 C7         13.6746   -0.4978   -0.1404 C.ar      1 UNK        -0.1150 
      8 C8         14.3320   -1.0783   -1.2387 C.ar      1 UNK         0.1567 
      9 C9         13.6362   -1.9445   -2.1066 C.ar      1 UNK        -0.1150 
     10 C10        12.2733   -2.2292   -1.8685 C.ar      1 UNK        -0.1150 
     11 S11        16.0754   -0.7468   -1.4928 S.o2      1 UNK         0.8327 
     12 O12        16.5938    0.0011   -0.3327 O.2       1 UNK        -0.4680 
     13 O13        16.7205   -2.0013   -1.9090 O.2       1 UNK        -0.4680 
     14 N14        16.0776    0.3270   -2.8542 N.pl3     1 UNK        -0.5376 
     15 C15        15.7833    1.7559   -2.6925 C.3       1 UNK         0.0588 
     16 C16        16.7438    2.5899   -3.5588 C.3       1 UNK        -0.0833 
     17 C17        16.7522    2.1505   -5.0342 C.3       1 UNK         0.0920 
     18 C18        16.9198    0.6180   -5.1519 C.3       1 UNK        -0.0833 
     19 C19        15.9662   -0.1691   -4.2346 C.3       1 UNK         0.0588 
     20 N20        15.5705    2.6440   -5.7471 N.am      1 UNK        -0.5181 
     21 C21        15.5257    2.8440   -7.0715 C.2       1 UNK         0.7661 
     22 O22        16.4373    2.5393   -7.8396 O.2       1 UNK        -0.6163 
     23 N23        14.3860    3.4241   -7.4692 N.am      1 UNK        -0.5181 
     24 C24        14.0728    3.7328   -8.8588 C.3       1 UNK         0.0320 
     25 C25        13.1070    4.9191   -8.9674 C.3       1 UNK        -0.0086 
     26 C26        13.7137    6.2658   -8.5440 C.3       1 UNK        -0.4469 
     27 S27        12.5812    7.6468   -8.9824 S.o2      1 UNK         0.9349 
     28 N28        13.0266    8.8718   -7.8692 N.pl3     1 UNK        -0.7678 
     29 O29        12.9154    8.1260  -10.3309 O.2       1 UNK        -0.4680 
     30 O30        11.2034    7.2414   -8.6693 O.2       1 UNK        -0.4680 
     31 H31         7.5592   -2.2636   -0.6695 H         1 UNK         0.0600 
     32 H32         7.2279   -1.2905    0.7708 H         1 UNK         0.0600 
     33 H33         8.0643   -2.8398    0.9304 H         1 UNK         0.0600 
     34 H34         9.8967   -2.8019   -1.0165 H         1 UNK         0.3000 
     35 H35        11.8275   -0.3582    0.9311 H         1 UNK         0.1150 
     36 H36        14.2091    0.1468    0.5418 H         1 UNK         0.1150 
     37 H37        14.1502   -2.4057   -2.9372 H         1 UNK         0.1150 
     38 H38        11.7548   -2.9148   -2.5199 H         1 UNK         0.1150 
     39 H39        14.7480    1.9447   -2.9832 H         1 UNK         0.0733 
     40 H40        15.8782    2.0427   -1.6466 H         1 UNK         0.0733 
     41 H41        16.5059    3.6520   -3.4770 H         1 UNK         0.0600 
     42 H42        17.7517    2.4816   -3.1562 H         1 UNK         0.0600 
     43 H43        17.6211    2.6177   -5.4995 H         1 UNK         0.0600 
     44 H44        17.9444    0.3613   -4.8799 H         1 UNK         0.0600 
     45 H45        16.7996    0.2935   -6.1858 H         1 UNK         0.0600 
     46 H46        16.2082   -1.2317   -4.2772 H         1 UNK         0.0733 
     47 H47        14.9339   -0.0638   -4.5725 H         1 UNK         0.0733 
     48 H48        14.7713    2.9167   -5.1916 H         1 UNK         0.2912 
     49 H49        13.6875    3.6416   -6.7716 H         1 UNK         0.2912 
     50 H50        14.9776    3.9422   -9.4329 H         1 UNK         0.0600 
     51 H51        13.6183    2.8471   -9.3047 H         1 UNK         0.0600 
     52 H52        12.7661    4.9947  -10.0023 H         1 UNK         0.0600 
     53 H53        12.2261    4.7178   -8.3627 H         1 UNK         0.0600 
     54 H54        13.8828    6.2960   -7.4709 H         1 UNK         0.1950 
     55 H55        14.6679    6.4454   -9.0370 H         1 UNK         0.1950 
     56 H56        12.4295    8.8404   -7.0314 H         1 UNK         0.3572 
     57 H57        14.0165    8.8465   -7.6300 H         1 UNK         0.3572 
@<TRIPOS>BOND
     1    1    2 1    
     2    1   31 1    
     3    1   32 1    
     4    1   33 1    
     5    2    3 2    
     6    2    4 am   BACKBONE|DICT|INTERRES
     7    4    5 1    
     8    4   34 1    
     9    5    6 ar   
    10    5   10 ar   
    11    6    7 ar   
    12    6   35 1    
    13    7    8 ar   
    14    7   36 1    
    15    8    9 ar   
    16    8   11 1    
    17    9   10 ar   
    18    9   37 1    
    19   10   38 1    
    20   11   12 2    
    21   11   13 2    
    22   11   14 1    
    23   14   15 1    
    24   14   19 1    
    25   15   16 1    
    26   15   39 1    
    27   15   40 1    
    28   16   17 1    
    29   16   41 1    
    30   16   42 1    
    31   17   18 1    
    32   17   20 1    
    33   17   43 1    
    34   18   19 1    
    35   18   44 1    
    36   18   45 1    
    37   19   46 1    
    38   19   47 1    
    39   20   21 am   BACKBONE|DICT|INTERRES
    40   20   48 1    
    41   21   22 2    
    42   21   23 am   BACKBONE|DICT|INTERRES
    43   23   24 1    
    44   23   49 1    
    45   24   25 1    
    46   24   50 1    
    47   24   51 1    
    48   25   26 1    
    49   25   52 1    
    50   25   53 1    
    51   26   27 1    
    52   26   54 1    
    53   26   55 1    
    54   27   28 1    
    55   27   29 2    
    56   27   30 2    
    57   28   56 1    
    58   28   57 1    
@<TRIPOS>SUBSTRUCTURE
     1 UNK         1 GROUP             0       ****    0 ROOT    
