# Supplementary material for: Targeting CAPON to modulate the CAPON–NOS Axis: a computational approach
Source: Comput Struct Biotechnol J. 2025 Nov 4;27:4813–24. doi: 10.1016/j.csbj.2025.11.001 (PMC12636374; doi:10.1016/j.csbj.2025.11.001)
Supplement: Supplementary file 4 — Supplementary material [file mmc4.zip › enhanced_pdb_analysis_V3.py]

#!/usr/bin/env python3
"""
Enhanced PDB Conformational Analysis Tool
=========================================

A comprehensive tool for analyzing multiple conformations in PDB files.
Features include RMSD analysis, clustering, dimensionality reduction,
and detailed visualization.

Author: [Your Name]
Date: [Date]
Version: 3.0
"""

import MDAnalysis as mda
from MDAnalysis.analysis import align
from MDAnalysis.coordinates.PDB import PDBWriter
import numpy as np
import matplotlib.pyplot as plt
import seaborn as sns
import pandas as pd
import os
import sys
import argparse
import logging
from typing import Tuple, List, Dict, Optional
from pathlib import Path
import json
from datetime import datetime

from scipy.cluster.hierarchy import dendrogram, linkage
from scipy.spatial.distance import squareform
from sklearn.decomposition import PCA
from sklearn.manifold import MDS
from sklearn.cluster import KMeans
import warnings
warnings.filterwarnings('ignore')

class PDBConformationalAnalyzer:
    """
    A comprehensive analyzer for PDB conformational ensembles.
    """
    
    def __init__(self, pdb_file: str, output_prefix: str = None, 
                 selection: str = "backbone", segid: str = "A"):
        """
        Initialize the analyzer.
        
        Args:
            pdb_file: Path to PDB file
            output_prefix: Prefix for output files (default: PDB basename)
            selection: MDAnalysis selection string for analysis
            segid: Chain/segment ID to analyze
        """
        self.pdb_file = Path(pdb_file)
        self.output_prefix = output_prefix or self.pdb_file.stem
        self.selection_str = f"segid {segid} and {selection}"
        self.full_chain_str = f"segid {segid}"
        self.segid = segid
        
        # Setup logging
        self._setup_logging()
        
        # Initialize data containers
        self.universe = None
        self.ref_atoms = None
        self.coords = []
        self.rmsd_matrix = None
        self.results = {}
        
        # Setup output directories
        self._setup_directories()
        
    def _setup_logging(self):
        """Setup logging configuration."""
        logging.basicConfig(
            level=logging.INFO,
            format='%(asctime)s - %(levelname)s - %(message)s',
            handlers=[
                logging.FileHandler(f'{self.output_prefix}_analysis.log'),
                logging.StreamHandler(sys.stdout)
            ]
        )
        self.logger = logging.getLogger(__name__)
        
    def _setup_directories(self):
        """Create output directories."""
        self.dirs = {
            'models': Path(f"{self.output_prefix}_separated_models"),
            'results': Path(f"{self.output_prefix}_analysis_results"),
            'plots': Path(f"{self.output_prefix}_plots")
        }
        
        for dir_path in self.dirs.values():
            dir_path.mkdir(exist_ok=True)
            self.logger.info(f"Created/verified directory: {dir_path}")
    
    def load_structure(self) -> bool:
        """
        Load PDB structure and validate.
        
        Returns:
            True if successful, False otherwise
        """
        try:
            if not self.pdb_file.exists():
                raise FileNotFoundError(f"PDB file not found: {self.pdb_file}")
                
            self.universe = mda.Universe(str(self.pdb_file))
            self.ref_atoms = self.universe.select_atoms(self.selection_str)
            
            if self.ref_atoms.n_atoms == 0:
                raise ValueError(f"No atoms selected with: {self.selection_str}")
                
            self.logger.info(f"Loaded PDB with {len(self.universe.trajectory)} models")
            self.logger.info(f"Selected {self.ref_atoms.n_atoms} atoms for analysis")
            
            return True
            
        except Exception as e:
            self.logger.error(f"Failed to load structure: {e}")
            return False
    
    def align_structures(self, reference_frame: int = 0) -> bool:
        """
        Align all models to a reference frame.
        
        Args:
            reference_frame: Frame to use as reference (0-based)
            
        Returns:
            True if successful
        """
        try:
            self.logger.info(f"Aligning to frame {reference_frame}")
            
            # Set reference
            self.universe.trajectory[reference_frame]
            ref_universe = mda.Universe(str(self.pdb_file))
            ref_universe.trajectory[reference_frame]
            
            aligner = align.AlignTraj(
                self.universe,
                reference=ref_universe,
                select=self.selection_str,
                in_memory=True
            )
            aligner.run()
            
            self.logger.info("Alignment completed successfully")
            return True
            
        except Exception as e:
            self.logger.error(f"Alignment failed: {e}")
            return False
    
    def calculate_rmsd_matrix(self) -> np.ndarray:
        """Calculate pairwise RMSD matrix."""
        self.logger.info("Computing pairwise RMSD matrix...")
        
        # Collect coordinates
        self.coords = []
        for ts in self.universe.trajectory:
            self.coords.append(self.ref_atoms.positions.copy())
        
        n = len(self.coords)
        self.rmsd_matrix = np.zeros((n, n))
        
        # Vectorized RMSD calculation for better performance
        coords_array = np.array(self.coords)
        
        for i in range(n):
            for j in range(i + 1, n):
                rmsd_val = np.sqrt(np.mean((coords_array[i] - coords_array[j])**2))
                self.rmsd_matrix[i, j] = self.rmsd_matrix[j, i] = rmsd_val
        
        self.logger.info(f"RMSD matrix computed ({n}x{n})")
        return self.rmsd_matrix
    
    def calculate_additional_metrics(self) -> Dict:
        """Calculate additional structural metrics."""
        self.logger.info("Computing additional structural metrics...")
        
        n = len(self.coords)
        metrics = {}
        
        # Mean RMSD per model
        metrics['mean_rmsds'] = self.rmsd_matrix.mean(axis=1)
        metrics['central_model_idx'] = np.argmin(metrics['mean_rmsds'])
        
        # Radius of gyration
        rg_values = []
        for i, ts in enumerate(self.universe.trajectory):
            self.universe.trajectory[i]
            positions = self.ref_atoms.positions
            center_of_mass = np.mean(positions, axis=0)
            rg = np.sqrt(np.mean(np.sum((positions - center_of_mass)**2, axis=1)))
            rg_values.append(rg)
        metrics['rg_values'] = np.array(rg_values)
        
        # Coordinate flexibility (B-factor like measure)
        coord_spreads = []
        for i in range(self.ref_atoms.n_atoms):
            atom_coords = np.array([self.coords[j][i] for j in range(n)])
            spread = np.std(atom_coords, axis=0).mean()
            coord_spreads.append(spread)
        metrics['coord_spreads'] = np.array(coord_spreads)
        
        # RMSF (Root Mean Square Fluctuation)
        mean_coords = np.mean(self.coords, axis=0)
        rmsf_values = []
        for i in range(self.ref_atoms.n_atoms):
            atom_coords = np.array([self.coords[j][i] for j in range(n)])
            rmsf = np.sqrt(np.mean((atom_coords - mean_coords[i])**2))
            rmsf_values.append(rmsf)
        metrics['rmsf_values'] = np.array(rmsf_values)
        
        # Clustering analysis
        try:
            kmeans = KMeans(n_clusters=min(3, n//2), random_state=42, n_init=10)
            flattened_coords = np.array([coord.flatten() for coord in self.coords])
            metrics['cluster_labels'] = kmeans.fit_predict(flattened_coords)
            metrics['cluster_centers'] = kmeans.cluster_centers_
        except Exception as e:
            self.logger.warning(f"Clustering failed: {e}")
            metrics['cluster_labels'] = np.zeros(n)
        
        self.results.update(metrics)
        return metrics
    
    def export_structures(self):
        """Export aligned structures and individual models."""
        self.logger.info("Exporting structures...")
        
        # Combined aligned file
        aligned_file = f"{self.output_prefix}_chain{self.segid}_aligned.pdb"
        with PDBWriter(aligned_file, self.ref_atoms.n_atoms) as writer:
            for ts in self.universe.trajectory:
                writer.write(self.ref_atoms)
        self.logger.info(f"Combined aligned file: {aligned_file}")
        
        # Individual model files
        all_chain_atoms = self.universe.select_atoms(self.full_chain_str)
        n_models = len(self.universe.trajectory)
        
        for i, ts in enumerate(self.universe.trajectory):
            self.universe.trajectory[i]
            output_file = self.dirs['models'] / f"{self.output_prefix}_chain{self.segid}_model_{i+1:02d}.pdb"
            
            with PDBWriter(str(output_file), all_chain_atoms.n_atoms) as writer:
                writer.write(all_chain_atoms)
        
        self.logger.info(f"Exported {n_models} individual model files")
    
    def export_data(self):
        """Export analysis results to CSV and JSON files."""
        self.logger.info("Exporting analysis data...")
        
        n = len(self.coords)
        
        # 1. Model statistics
        model_stats = pd.DataFrame({
            'Model': [f"Model_{i+1:02d}" for i in range(n)],
            'Model_Number': range(1, n+1),
            'Mean_RMSD_A': self.results['mean_rmsds'],
            'Radius_of_Gyration_A': self.results['rg_values'],
            'Is_Central_Model': [i == self.results['central_model_idx'] for i in range(n)],
            'Cluster_ID': self.results.get('cluster_labels', np.zeros(n)),
            'PDB_File': [f"{self.output_prefix}_chain{self.segid}_model_{i+1:02d}.pdb" for i in range(n)]
        })
        
        # 2. Atom-level analysis
        atom_analysis = pd.DataFrame({
            'Atom_Index': range(1, len(self.results['coord_spreads'])+1),
            'Coordinate_Spread_A': self.results['coord_spreads'],
            'RMSF_A': self.results['rmsf_values'],
            'Atom_Name': [atom.name for atom in self.ref_atoms],
            'Residue_Name': [atom.resname for atom in self.ref_atoms],
            'Residue_Number': [atom.resid for atom in self.ref_atoms]
        })
        
        # 3. RMSD matrix
        rmsd_df = pd.DataFrame(
            self.rmsd_matrix,
            columns=[f"Model_{i+1:02d}" for i in range(n)],
            index=[f"Model_{i+1:02d}" for i in range(n)]
        )
        
        # 4. Summary statistics
        rmsd_nonzero = self.rmsd_matrix[self.rmsd_matrix > 0]
        max_idx = np.unravel_index(np.argmax(self.rmsd_matrix), self.rmsd_matrix.shape)
        min_nonzero = self.rmsd_matrix + np.eye(n) * 1000
        min_idx = np.unravel_index(np.argmin(min_nonzero), min_nonzero.shape)
        
        summary_stats = pd.DataFrame({
            'Metric': [
                'Total_Models', 'Central_Model', 'Min_RMSD_A', 'Max_RMSD_A',
                'Mean_RMSD_A', 'Std_RMSD_A', 'Average_Radius_of_Gyration_A',
                'Most_Similar_Pair', 'Most_Dissimilar_Pair', 'Most_Flexible_Atom',
                'Analysis_Date', 'PDB_File', 'Selection_Used'
            ],
            'Value': [
                n, self.results['central_model_idx'] + 1, rmsd_nonzero.min(), self.rmsd_matrix.max(),
                rmsd_nonzero.mean(), rmsd_nonzero.std(), np.mean(self.results['rg_values']),
                f"Models {min_idx[0]+1} & {min_idx[1]+1}", f"Models {max_idx[0]+1} & {max_idx[1]+1}",
                np.argmax(self.results['coord_spreads']) + 1,
                datetime.now().isoformat(), str(self.pdb_file), self.selection_str
            ]
        })
        
        # Save CSV files
        csv_files = {
            'model_statistics.csv': model_stats,
            'atom_analysis.csv': atom_analysis,
            'rmsd_matrix.csv': rmsd_df,
            'summary_statistics.csv': summary_stats
        }
        
        for filename, df in csv_files.items():
            filepath = self.dirs['results'] / f"{self.output_prefix}_{filename}"
            df.to_csv(filepath, index=(filename == 'rmsd_matrix.csv'))
        
        # Save JSON metadata
        metadata = {
            'analysis_info': {
                'pdb_file': str(self.pdb_file),
                'selection': self.selection_str,
                'n_models': n,
                'n_atoms': self.ref_atoms.n_atoms,
                'analysis_date': datetime.now().isoformat()
            },
            'summary_metrics': {
                'central_model': int(self.results['central_model_idx'] + 1),
                'rmsd_range': [float(rmsd_nonzero.min()), float(self.rmsd_matrix.max())],
                'mean_rmsd': float(rmsd_nonzero.mean()),
                'rg_range': [float(self.results['rg_values'].min()), float(self.results['rg_values'].max())]
            }
        }
        
        json_file = self.dirs['results'] / f"{self.output_prefix}_metadata.json"
        with open(json_file, 'w') as f:
            json.dump(metadata, f, indent=2)
        
        self.logger.info(f"Data exported to {self.dirs['results']}")
    
    def create_visualizations(self):
        """Create comprehensive visualizations."""
        self.logger.info("Generating visualizations...")
        
        # Set style
        plt.style.use('default')
        sns.set_palette("husl")
        
        n = len(self.coords)
        
        # 1. Enhanced RMSD Heatmap with clustering
        plt.figure(figsize=(12, 10))
        
        # Reorder matrix based on hierarchical clustering
        distance_matrix = squareform(self.rmsd_matrix)
        linkage_matrix = linkage(distance_matrix, method='ward')
        from scipy.cluster.hierarchy import leaves_list
        cluster_order = leaves_list(linkage_matrix)
        
        reordered_matrix = self.rmsd_matrix[np.ix_(cluster_order, cluster_order)]
        reordered_labels = [f"M{i+1}" for i in cluster_order]
        
        mask = np.triu(np.ones_like(reordered_matrix, dtype=bool), k=1)
        sns.heatmap(
            reordered_matrix,
            annot=True if n <= 20 else False,  # Only annotate if not too many models
            fmt=".2f",
            cmap="RdYlGn_r",
            square=True,
            mask=mask,
            xticklabels=reordered_labels,
            yticklabels=reordered_labels,
            cbar_kws={'label': 'RMSD (Å)', 'shrink': 0.8}
        )
        plt.title(f"Clustered RMSD Matrix — Chain {self.segid} ({self.output_prefix})\n"
                 f"Reordered by Hierarchical Clustering", fontsize=16, pad=20)
        plt.xlabel("Model Number", fontsize=14)
        plt.ylabel("Model Number", fontsize=14)
        plt.tight_layout()
        plt.savefig(self.dirs['plots'] / f'{self.output_prefix}_rmsd_heatmap_clustered.png', 
                   dpi=300, bbox_inches='tight')
        plt.close()
        
        # 2. Multi-panel statistics overview
        fig, axes = plt.subplots(2, 3, figsize=(18, 12))
        
        # Mean RMSD per model
        bars1 = axes[0,0].bar(range(1, n+1), self.results['mean_rmsds'], 
                             color='skyblue', alpha=0.7)
        bars1[self.results['central_model_idx']].set_color('red')
        axes[0,0].set_xlabel('Model Number')
        axes[0,0].set_ylabel('Mean RMSD (Å)')
        axes[0,0].set_title('Mean RMSD per Model\n(Red = Central Model)')
        axes[0,0].grid(True, alpha=0.3)
        
        # Radius of gyration
        axes[0,1].bar(range(1, n+1), self.results['rg_values'], 
                     color='lightgreen', alpha=0.7)
        axes[0,1].set_xlabel('Model Number')
        axes[0,1].set_ylabel('Radius of Gyration (Å)')
        axes[0,1].set_title('Radius of Gyration per Model')
        axes[0,1].grid(True, alpha=0.3)
        
        # RMSD distribution
        rmsd_nonzero = self.rmsd_matrix[self.rmsd_matrix > 0]
        axes[0,2].hist(rmsd_nonzero, bins=min(20, len(rmsd_nonzero)//2), 
                      color='orange', alpha=0.7, edgecolor='black')
        axes[0,2].set_xlabel('RMSD (Å)')
        axes[0,2].set_ylabel('Frequency')
        axes[0,2].set_title('Distribution of Pairwise RMSDs')
        axes[0,2].grid(True, alpha=0.3)
        
        # RMSF per atom
        axes[1,0].plot(range(1, len(self.results['rmsf_values'])+1), 
                      self.results['rmsf_values'], 'b-', alpha=0.7)
        axes[1,0].fill_between(range(1, len(self.results['rmsf_values'])+1), 
                              self.results['rmsf_values'], alpha=0.3)
        axes[1,0].set_xlabel('Atom Index')
        axes[1,0].set_ylabel('RMSF (Å)')
        axes[1,0].set_title('Root Mean Square Fluctuation per Atom')
        axes[1,0].grid(True, alpha=0.3)
        
        # Coordinate spread
        axes[1,1].plot(range(1, len(self.results['coord_spreads'])+1), 
                      self.results['coord_spreads'], 'g-', alpha=0.7)
        axes[1,1].fill_between(range(1, len(self.results['coord_spreads'])+1), 
                              self.results['coord_spreads'], alpha=0.3)
        axes[1,1].set_xlabel('Atom Index')
        axes[1,1].set_ylabel('Coordinate Spread (Å)')
        axes[1,1].set_title('Flexibility per Atom')
        axes[1,1].grid(True, alpha=0.3)
        
        # Cluster visualization
        if 'cluster_labels' in self.results:
            cluster_counts = np.bincount(self.results['cluster_labels'])
            axes[1,2].pie(cluster_counts, labels=[f'Cluster {i}' for i in range(len(cluster_counts))],
                         autopct='%1.1f%%', startangle=90)
            axes[1,2].set_title('K-means Clustering Distribution')
        
        plt.tight_layout()
        plt.savefig(self.dirs['plots'] / f'{self.output_prefix}_comprehensive_analysis.png', 
                   dpi=300, bbox_inches='tight')
        plt.close()
        
        # 3. Dimensionality reduction with enhanced features
        flattened_coords = np.array([coord.flatten() for coord in self.coords])
        
        fig, axes = plt.subplots(2, 2, figsize=(16, 12))
        
        # PCA
        pca = PCA(n_components=min(n-1, 3))
        pca_coords = pca.fit_transform(flattened_coords)
        
        scatter1 = axes[0,0].scatter(pca_coords[:, 0], pca_coords[:, 1], 
                                   c=self.results['mean_rmsds'], cmap='RdYlGn_r', 
                                   s=100, alpha=0.7, edgecolors='black', linewidth=0.5)
        central_idx = self.results['central_model_idx']
        axes[0,0].scatter(pca_coords[central_idx, 0], pca_coords[central_idx, 1], 
                        c='red', s=200, marker='*', edgecolor='black', linewidth=2)
        
        for i in range(min(n, 20)):  # Limit annotations if too many models
            axes[0,0].annotate(f'M{i+1}', (pca_coords[i, 0], pca_coords[i, 1]), 
                             xytext=(3, 3), textcoords='offset points', fontsize=9)
        
        axes[0,0].set_xlabel(f'PC1 ({pca.explained_variance_ratio_[0]:.1%} variance)')
        axes[0,0].set_ylabel(f'PC2 ({pca.explained_variance_ratio_[1]:.1%} variance)')
        axes[0,0].set_title('Principal Component Analysis')
        plt.colorbar(scatter1, ax=axes[0,0], label='Mean RMSD (Å)')
        
        # Explained variance
        axes[0,1].bar(range(1, len(pca.explained_variance_ratio_)+1), 
                     pca.explained_variance_ratio_ * 100, color='steelblue', alpha=0.7)
        axes[0,1].set_xlabel('Principal Component')
        axes[0,1].set_ylabel('Explained Variance (%)')
        axes[0,1].set_title('PCA Explained Variance')
        axes[0,1].grid(True, alpha=0.3)
        
        # MDS with stress value
        mds = MDS(n_components=2, dissimilarity='precomputed', random_state=42)
        mds_coords = mds.fit_transform(self.rmsd_matrix)
        
        scatter2 = axes[1,0].scatter(mds_coords[:, 0], mds_coords[:, 1], 
                                   c=self.results['mean_rmsds'], cmap='RdYlGn_r', 
                                   s=100, alpha=0.7, edgecolors='black', linewidth=0.5)
        axes[1,0].scatter(mds_coords[central_idx, 0], mds_coords[central_idx, 1], 
                        c='red', s=200, marker='*', edgecolor='black', linewidth=2)
        
        axes[1,0].set_xlabel('MDS Dimension 1')
        axes[1,0].set_ylabel('MDS Dimension 2')
        axes[1,0].set_title(f'Multidimensional Scaling\n(Stress: {mds.stress_:.3f})')
        plt.colorbar(scatter2, ax=axes[1,0], label='Mean RMSD (Å)')
        
        # Hierarchical clustering dendrogram
        dendrogram(linkage_matrix, 
                  labels=[f"M{i+1}" for i in range(n)],
                  leaf_font_size=10,
                  ax=axes[1,1],
                  color_threshold=0.7*max(linkage_matrix[:,2]))
        axes[1,1].set_title('Hierarchical Clustering')
        axes[1,1].set_xlabel('Model')
        axes[1,1].set_ylabel('Distance (RMSD)')
        
        plt.tight_layout()
        plt.savefig(self.dirs['plots'] / f'{self.output_prefix}_dimensionality_analysis.png', 
                   dpi=300, bbox_inches='tight')
        plt.close()
        
        self.logger.info(f"Visualizations saved to {self.dirs['plots']}")
    
    def run_analysis(self, align_to_frame: int = 0, export_structures: bool = True,
                    create_plots: bool = True) -> bool:
        """
        Run complete conformational analysis pipeline.
        
        Args:
            align_to_frame: Reference frame for alignment
            export_structures: Whether to export structure files
            create_plots: Whether to create visualizations
            
        Returns:
            True if analysis completed successfully
        """
        try:
            # Load and validate structure
            if not self.load_structure():
                return False
            
            # Align structures
            if not self.align_structures(align_to_frame):
                return False
            
            # Calculate RMSD matrix
            self.calculate_rmsd_matrix()
            
            # Calculate additional metrics
            self.calculate_additional_metrics()
            
            # Export data
            self.export_data()
            
            # Export structures if requested
            if export_structures:
                self.export_structures()
            
            # Create visualizations if requested
            if create_plots:
                self.create_visualizations()
            
            # Print summary
            self.print_summary()
            
            self.logger.info("Analysis completed successfully!")
            return True
            
        except Exception as e:
            self.logger.error(f"Analysis failed: {e}")
            return False
    
    def print_summary(self):
        """Print comprehensive analysis summary."""
        n = len(self.coords)
        rmsd_nonzero = self.rmsd_matrix[self.rmsd_matrix > 0]
        
        print("\n" + "="*80)
        print(f"CONFORMATIONAL ANALYSIS SUMMARY - {self.output_prefix}")
        print("="*80)
        
        print(f"\n📁 OUTPUT FILES:")
        print(f"   Combined aligned PDB: {self.output_prefix}_chain{self.segid}_aligned.pdb")
        print(f"   Individual models: {self.dirs['models']}/ ({n} files)")
        print(f"   Analysis results: {self.dirs['results']}/ (CSV + JSON files)")
        print(f"   Visualizations: {self.dirs['plots']}/ (PNG files)")
        print(f"   Log file: {self.output_prefix}_analysis.log")
        
        print(f"\n📊 STRUCTURAL STATISTICS:")
        print(f"   Total models analyzed: {n}")
        print(f"   Atoms per model: {self.ref_atoms.n_atoms}")
        print(f"   Selection used: {self.selection_str}")
        print(f"   Central conformation: Model {self.results['central_model_idx'] + 1}")
        
        print(f"\n📈 RMSD ANALYSIS:")
        print(f"   RMSD range: {rmsd_nonzero.min():.3f} - {self.rmsd_matrix.max():.3f} Å")
        print(f"   Average RMSD: {rmsd_nonzero.mean():.3f} ± {rmsd_nonzero.std():.3f} Å")
        
        print(f"\n🎯 STRUCTURAL PROPERTIES:")
        print(f"   Radius of gyration range: {self.results['rg_values'].min():.3f} - {self.results['rg_values'].max():.3f} Å")
        print(f"   Most flexible atom: #{np.argmax(self.results['rmsf_values']) + 1} (RMSF: {self.results['rmsf_values'].max():.3f} Å)")
        print(f"   Most rigid atom: #{np.argmin(self.results['rmsf_values']) + 1} (RMSF: {self.results['rmsf_values'].min():.3f} Å)")
        
        print(f"\n✅ Analysis completed at: {datetime.now().strftime('%Y-%m-%d %H:%M:%S')}")


def main():
    """Main function with command-line interface."""
    parser = argparse.ArgumentParser(
        description="Enhanced PDB Conformational Analysis Tool",
        formatter_class=argparse.RawDescriptionHelpFormatter,
        epilog="""
Example usage:
    python enhanced_pdb_analysis_V3.py -i mystructure.pdb -s backbone -g A -p myanalysis

This will:
    - Analyze all models in 'mystructure.pdb'
    - Use the backbone atoms of chain A for RMSD analysis
    - Save output files with prefix 'myanalysis'
"""
    )
    parser.add_argument('-i', '--input', required=True, help="Path to input multi-model PDB file")
    parser.add_argument('-s', '--selection', default='backbone', help="Atom selection string (default: backbone)")
    parser.add_argument('-g', '--segid', default='A', help="Segment ID or chain to analyze (default: A)")
    parser.add_argument('-p', '--prefix', default=None, help="Output file prefix (default: basename of input)")
    parser.add_argument('--no-plots', action='store_true', help="Disable visualization generation")
    parser.add_argument('--no-export', action='store_true', help="Disable PDB structure export")
    parser.add_argument('--ref-frame', type=int, default=0, help="Reference frame index for alignment (default: 0)")

    args = parser.parse_args()

    analyzer = PDBConformationalAnalyzer(
        pdb_file=args.input,
        output_prefix=args.prefix,
        selection=args.selection,
        segid=args.segid
    )

    success = analyzer.run_analysis(
        align_to_frame=args.ref_frame,
        export_structures=not args.no_export,
        create_plots=not args.no_plots
    )

    if not success:
        sys.exit("❌ Analysis failed. See the log for details.")

if __name__ == "__main__":
    main()
