# Supplementary material for: Targeting CAPON to modulate the CAPON–NOS Axis: a computational approach
Source: Comput Struct Biotechnol J. 2025 Nov 4;27:4813–24. doi: 10.1016/j.csbj.2025.11.001 (PMC12636374; doi:10.1016/j.csbj.2025.11.001)
Supplement: Supplementary file 5 — Supplementary material [file mmc5.zip]

Archive with 1 entries (1 files):
- chem_pipeline.py
